# Supplementary material for: A multimodal MRI dataset of professional chess players
Source: Sci Data. 2015 Sep 1;2:150044. doi: 10.1038/sdata.2015.44 (PMC4556927; doi:10.1038/sdata.2015.44)
Supplement: Supplementary file 1 [file sdata201544-isa1.zip]

Archive with 3 entries (3 files):
- i_Investigation.txt
- s_study_Gong.txt
- a_assay_Gong.txt
