# Supplementary material for: A multimodal MRI dataset of professional chess players
Source: Sci Data. 2015 Sep 1;2:150044. doi: 10.1038/sdata.2015.44 (PMC4556927; doi:10.1038/sdata.2015.44)
Supplement: Supplementary file 1 [file sdata201544-isa1.zip › a_assay_Gong.txt]

Sample Name	Protocol REF	Parameter Value[instrument]	Parameter Value[manufacturer]	Parameter Value[magnetic field strength]	Unit	Term Source REF	Term Accession Number	Parameter Value[MRI assay]	Parameter Value[field of view]	Unit	Term Source REF	Term Accession Number	Parameter Value[volumes]	Parameter Value[matrix size]	Unit	Parameter Value[repetition time]	Unit	Term Source REF	Term Accession Number	Parameter Value[echo time]	Unit	Term Source REF	Term Accession Number	Parameter Value[pulse sequence type]	Parameter Value[flip angle value]	Unit	Term Source REF	Term Accession Number	Parameter Value[inversion time]	Unit	Term Source REF	Term Accession Number	Parameter Value[band width]	Unit	Parameter Value[number of slices]	Parameter Value[slice thickness]	Unit	Term Source REF	Term Accession Number	Assay Name	Raw Data File	Comment [Data Repository]	Comment [Data Record Accession]	Protocol REF	Derived Data File	Comment [Data Repository]	Comment [Data Record Accession]	Comment [Data Record URI]	Factor Value[chess playing experience]
1	Magnetic Resonance Imaging	Siemens 3T TIM Trio	Siemens	3	tesla	UO	UO:0000228	T1-weighted image	256	square millimeter	UO	UO:0000082				1900	millisecond	UO	UO:0000028	2.26	millisecond	UO	UO:0000028	MPRAGE sequence	9	degree	UO	UO:0000185	900	millisecond	UO	UO:0000028	200	Hertz/pixel	176	1	millimeter	UO	UO:0000016	1_T1-weighted image	rawData.chess.LiteNIFTI	1000 Functional Connectomes Project International Neuroimaging Data-Sharing Initiative (FCP/INDI)	10.15387/fcp_indi.pro.wchsuchess	QA analysis	QA Extras MPRAGE Chess 0028197-0028206	1000 Functional Connectomes Project International Neuroimaging Data-Sharing Initiative (FCP/INDI)	10.15387/fcp_indi.pro.wchsuchess	http://dx.doi.org/10.15387/fcp_indi.pro.wchsuchess	expert
2	Magnetic Resonance Imaging	Siemens 3T TIM Trio	Siemens	3	tesla	UO	UO:0000228	T1-weighted image	256	square millimeter	UO	UO:0000082				1900	millisecond	UO	UO:0000028	2.26	millisecond	UO	UO:0000028	MPRAGE sequence	9	degree	UO	UO:0000185	900	millisecond	UO	UO:0000028	200	Hertz/pixel	176	1	millimeter	UO	UO:0000016	2_T1-weighted image	rawData.chess.LiteNIFTI	1000 Functional Connectomes Project International Neuroimaging Data-Sharing Initiative (FCP/INDI)	10.15387/fcp_indi.pro.wchsuchess	QA analysis	QA Extras MPRAGE Chess 0028197-0028206	1000 Functional Connectomes Project International Neuroimaging Data-Sharing Initiative (FCP/INDI)	10.15387/fcp_indi.pro.wchsuchess	http://dx.doi.org/10.15387/fcp_indi.pro.wchsuchess	expert
3	Magnetic Resonance Imaging	Siemens 3T TIM Trio	Siemens	3	tesla	UO	UO:0000228	T1-weighted image	256	square millimeter	UO	UO:0000082				1900	millisecond	UO	UO:0000028	2.26	millisecond	UO	UO:0000028	MPRAGE sequence	9	degree	UO	UO:0000185	900	millisecond	UO	UO:0000028	200	Hertz/pixel	176	1	millimeter	UO	UO:0000016	3_T1-weighted image	rawData.chess.LiteNIFTI	1000 Functional Connectomes Project International Neuroimaging Data-Sharing Initiative (FCP/INDI)	10.15387/fcp_indi.pro.wchsuchess	QA analysis	QA Extras MPRAGE Chess 0028197-0028206	1000 Functional Connectomes Project International Neuroimaging Data-Sharing Initiative (FCP/INDI)	10.15387/fcp_indi.pro.wchsuchess	http://dx.doi.org/10.15387/fcp_indi.pro.wchsuchess	expert
4	Magnetic Resonance Imaging	Siemens 3T TIM Trio	Siemens	3	tesla	UO	UO:0000228	T1-weighted image	256	square millimeter	UO	UO:0000082				1900	millisecond	UO	UO:0000028	2.26	millisecond	UO	UO:0000028	MPRAGE sequence	9	degree	UO	UO:0000185	900	millisecond	UO	UO:0000028	200	Hertz/pixel	176	1	millimeter	UO	UO:0000016	4_T1-weighted image	rawData.chess.LiteNIFTI	1000 Functional Connectomes Project International Neuroimaging Data-Sharing Initiative (FCP/INDI)	10.15387/fcp_indi.pro.wchsuchess	QA analysis	QA Extras MPRAGE Chess 0028197-0028206	1000 Functional Connectomes Project International Neuroimaging Data-Sharing Initiative (FCP/INDI)	10.15387/fcp_indi.pro.wchsuchess	http://dx.doi.org/10.15387/fcp_indi.pro.wchsuchess	expert
5	Magnetic Resonance Imaging	Siemens 3T TIM Trio	Siemens	3	tesla	UO	UO:0000228	T1-weighted image	256	square millimeter	UO	UO:0000082				1900	millisecond	UO	UO:0000028	2.26	millisecond	UO	UO:0000028	MPRAGE sequence	9	degree	UO	UO:0000185	900	millisecond	UO	UO:0000028	200	Hertz/pixel	176	1	millimeter	UO	UO:0000016	5_T1-weighted image	rawData.chess.LiteNIFTI	1000 Functional Connectomes Project International Neuroimaging Data-Sharing Initiative (FCP/INDI)	10.15387/fcp_indi.pro.wchsuchess	QA analysis	QA Extras MPRAGE Chess 0028197-0028206	1000 Functional Connectomes Project International Neuroimaging Data-Sharing Initiative (FCP/INDI)	10.15387/fcp_indi.pro.wchsuchess	http://dx.doi.org/10.15387/fcp_indi.pro.wchsuchess	expert
6	Magnetic Resonance Imaging	Siemens 3T TIM Trio	Siemens	3	tesla	UO	UO:0000228	T1-weighted image	256	square millimeter	UO	UO:0000082				1900	millisecond	UO	UO:0000028	2.26	millisecond	UO	UO:0000028	MPRAGE sequence	9	degree	UO	UO:0000185	900	millisecond	UO	UO:0000028	200	Hertz/pixel	176	1	millimeter	UO	UO:0000016	6_T1-weighted image	rawData.chess.LiteNIFTI	1000 Functional Connectomes Project International Neuroimaging Data-Sharing Initiative (FCP/INDI)	10.15387/fcp_indi.pro.wchsuchess	QA analysis	QA Extras MPRAGE Chess 0028197-0028206	1000 Functional Connectomes Project International Neuroimaging Data-Sharing Initiative (FCP/INDI)	10.15387/fcp_indi.pro.wchsuchess	http://dx.doi.org/10.15387/fcp_indi.pro.wchsuchess	expert
7	Magnetic Resonance Imaging	Siemens 3T TIM Trio	Siemens	3	tesla	UO	UO:0000228	T1-weighted image	256	square millimeter	UO	UO:0000082				1900	millisecond	UO	UO:0000028	2.26	millisecond	UO	UO:0000028	MPRAGE sequence	9	degree	UO	UO:0000185	900	millisecond	UO	UO:0000028	200	Hertz/pixel	176	1	millimeter	UO	UO:0000016	7_T1-weighted image	rawData.chess.LiteNIFTI	1000 Functional Connectomes Project International Neuroimaging Data-Sharing Initiative (FCP/INDI)	10.15387/fcp_indi.pro.wchsuchess	QA analysis	QA Extras MPRAGE Chess 0028197-0028206	1000 Functional Connectomes Project International Neuroimaging Data-Sharing Initiative (FCP/INDI)	10.15387/fcp_indi.pro.wchsuchess	http://dx.doi.org/10.15387/fcp_indi.pro.wchsuchess	expert
8	Magnetic Resonance Imaging	Siemens 3T TIM Trio	Siemens	3	tesla	UO	UO:0000228	T1-weighted image	256	square millimeter	UO	UO:0000082				1900	millisecond	UO	UO:0000028	2.26	millisecond	UO	UO:0000028	MPRAGE sequence	9	degree	UO	UO:0000185	900	millisecond	UO	UO:0000028	200	Hertz/pixel	176	1	millimeter	UO	UO:0000016	8_T1-weighted image	rawData.chess.LiteNIFTI	1000 Functional Connectomes Project International Neuroimaging Data-Sharing Initiative (FCP/INDI)	10.15387/fcp_indi.pro.wchsuchess	QA analysis	QA Extras MPRAGE Chess 0028197-0028206	1000 Functional Connectomes Project International Neuroimaging Data-Sharing Initiative (FCP/INDI)	10.15387/fcp_indi.pro.wchsuchess	http://dx.doi.org/10.15387/fcp_indi.pro.wchsuchess	expert
9	Magnetic Resonance Imaging	Siemens 3T TIM Trio	Siemens	3	tesla	UO	UO:0000228	T1-weighted image	256	square millimeter	UO	UO:0000082				1900	millisecond	UO	UO:0000028	2.26	millisecond	UO	UO:0000028	MPRAGE sequence	9	degree	UO	UO:0000185	900	millisecond	UO	UO:0000028	200	Hertz/pixel	176	1	millimeter	UO	UO:0000016	9_T1-weighted image	rawData.chess.LiteNIFTI	1000 Functional Connectomes Project International Neuroimaging Data-Sharing Initiative (FCP/INDI)	10.15387/fcp_indi.pro.wchsuchess	QA analysis	QA Extras MPRAGE Chess 0028197-0028206	1000 Functional Connectomes Project International Neuroimaging Data-Sharing Initiative (FCP/INDI)	10.15387/fcp_indi.pro.wchsuchess	http://dx.doi.org/10.15387/fcp_indi.pro.wchsuchess	expert
10	Magnetic Resonance Imaging	Siemens 3T TIM Trio	Siemens	3	tesla	UO	UO:0000228	T1-weighted image	256	square millimeter	UO	UO:0000082				1900	millisecond	UO	UO:0000028	2.26	millisecond	UO	UO:0000028	MPRAGE sequence	9	degree	UO	UO:0000185	900	millisecond	UO	UO:0000028	200	Hertz/pixel	176	1	millimeter	UO	UO:0000016	10_T1-weighted image	rawData.chess.LiteNIFTI	1000 Functional Connectomes Project International Neuroimaging Data-Sharing Initiative (FCP/INDI)	10.15387/fcp_indi.pro.wchsuchess	QA analysis	QA Extras MPRAGE Chess 0028197-0028206	1000 Functional Connectomes Project International Neuroimaging Data-Sharing Initiative (FCP/INDI)	10.15387/fcp_indi.pro.wchsuchess	http://dx.doi.org/10.15387/fcp_indi.pro.wchsuchess	expert
11	Magnetic Resonance Imaging	Siemens 3T TIM Trio	Siemens	3	tesla	UO	UO:0000228	T1-weighted image	256	square millimeter	UO	UO:0000082				1900	millisecond	UO	UO:0000028	2.26	millisecond	UO	UO:0000028	MPRAGE sequence	9	degree	UO	UO:0000185	900	millisecond	UO	UO:0000028	200	Hertz/pixel	176	1	millimeter	UO	UO:0000016	11_T1-weighted image	rawData.chess.LiteNIFTI	1000 Functional Connectomes Project International Neuroimaging Data-Sharing Initiative (FCP/INDI)	10.15387/fcp_indi.pro.wchsuchess	QA analysis	QA Extras MPRAGE Chess 0028207-0028216	1000 Functional Connectomes Project International Neuroimaging Data-Sharing Initiative (FCP/INDI)	10.15387/fcp_indi.pro.wchsuchess	http://dx.doi.org/10.15387/fcp_indi.pro.wchsuchess	expert
12	Magnetic Resonance Imaging	Siemens 3T TIM Trio	Siemens	3	tesla	UO	UO:0000228	T1-weighted image	256	square millimeter	UO	UO:0000082				1900	millisecond	UO	UO:0000028	2.26	millisecond	UO	UO:0000028	MPRAGE sequence	9	degree	UO	UO:0000185	900	millisecond	UO	UO:0000028	200	Hertz/pixel	176	1	millimeter	UO	UO:0000016	12_T1-weighted image	rawData.chess.LiteNIFTI	1000 Functional Connectomes Project International Neuroimaging Data-Sharing Initiative (FCP/INDI)	10.15387/fcp_indi.pro.wchsuchess	QA analysis	QA Extras MPRAGE Chess 0028207-0028216	1000 Functional Connectomes Project International Neuroimaging Data-Sharing Initiative (FCP/INDI)	10.15387/fcp_indi.pro.wchsuchess	http://dx.doi.org/10.15387/fcp_indi.pro.wchsuchess	expert
13	Magnetic Resonance Imaging	Siemens 3T TIM Trio	Siemens	3	tesla	UO	UO:0000228	T1-weighted image	256	square millimeter	UO	UO:0000082				1900	millisecond	UO	UO:0000028	2.26	millisecond	UO	UO:0000028	MPRAGE sequence	9	degree	UO	UO:0000185	900	millisecond	UO	UO:0000028	200	Hertz/pixel	176	1	millimeter	UO	UO:0000016	13_T1-weighted image	rawData.chess.LiteNIFTI	1000 Functional Connectomes Project International Neuroimaging Data-Sharing Initiative (FCP/INDI)	10.15387/fcp_indi.pro.wchsuchess	QA analysis	QA Extras MPRAGE Chess 0028207-0028216	1000 Functional Connectomes Project International Neuroimaging Data-Sharing Initiative (FCP/INDI)	10.15387/fcp_indi.pro.wchsuchess	http://dx.doi.org/10.15387/fcp_indi.pro.wchsuchess	expert
14	Magnetic Resonance Imaging	Siemens 3T TIM Trio	Siemens	3	tesla	UO	UO:0000228	T1-weighted image	256	square millimeter	UO	UO:0000082				1900	millisecond	UO	UO:0000028	2.26	millisecond	UO	UO:0000028	MPRAGE sequence	9	degree	UO	UO:0000185	900	millisecond	UO	UO:0000028	200	Hertz/pixel	176	1	millimeter	UO	UO:0000016	14_T1-weighted image	rawData.chess.LiteNIFTI	1000 Functional Connectomes Project International Neuroimaging Data-Sharing Initiative (FCP/INDI)	10.15387/fcp_indi.pro.wchsuchess	QA analysis	QA Extras MPRAGE Chess 0028207-0028216	1000 Functional Connectomes Project International Neuroimaging Data-Sharing Initiative (FCP/INDI)	10.15387/fcp_indi.pro.wchsuchess	http://dx.doi.org/10.15387/fcp_indi.pro.wchsuchess	expert
15	Magnetic Resonance Imaging	Siemens 3T TIM Trio	Siemens	3	tesla	UO	UO:0000228	T1-weighted image	256	square millimeter	UO	UO:0000082				1900	millisecond	UO	UO:0000028	2.26	millisecond	UO	UO:0000028	MPRAGE sequence	9	degree	UO	UO:0000185	900	millisecond	UO	UO:0000028	200	Hertz/pixel	176	1	millimeter	UO	UO:0000016	15_T1-weighted image	rawData.chess.LiteNIFTI	1000 Functional Connectomes Project International Neuroimaging Data-Sharing Initiative (FCP/INDI)	10.15387/fcp_indi.pro.wchsuchess	QA analysis	QA Extras MPRAGE Chess 0028207-0028216	1000 Functional Connectomes Project International Neuroimaging Data-Sharing Initiative (FCP/INDI)	10.15387/fcp_indi.pro.wchsuchess	http://dx.doi.org/10.15387/fcp_indi.pro.wchsuchess	expert
16	Magnetic Resonance Imaging	Siemens 3T TIM Trio	Siemens	3	tesla	UO	UO:0000228	T1-weighted image	256	square millimeter	UO	UO:0000082				1900	millisecond	UO	UO:0000028	2.26	millisecond	UO	UO:0000028	MPRAGE sequence	9	degree	UO	UO:0000185	900	millisecond	UO	UO:0000028	200	Hertz/pixel	176	1	millimeter	UO	UO:0000016	16_T1-weighted image	rawData.chess.LiteNIFTI	1000 Functional Connectomes Project International Neuroimaging Data-Sharing Initiative (FCP/INDI)	10.15387/fcp_indi.pro.wchsuchess	QA analysis	QA Extras MPRAGE Chess 0028207-0028216	1000 Functional Connectomes Project International Neuroimaging Data-Sharing Initiative (FCP/INDI)	10.15387/fcp_indi.pro.wchsuchess	http://dx.doi.org/10.15387/fcp_indi.pro.wchsuchess	expert
17	Magnetic Resonance Imaging	Siemens 3T TIM Trio	Siemens	3	tesla	UO	UO:0000228	T1-weighted image	256	square millimeter	UO	UO:0000082				1900	millisecond	UO	UO:0000028	2.26	millisecond	UO	UO:0000028	MPRAGE sequence	9	degree	UO	UO:0000185	900	millisecond	UO	UO:0000028	200	Hertz/pixel	176	1	millimeter	UO	UO:0000016	17_T1-weighted image	rawData.chess.LiteNIFTI	1000 Functional Connectomes Project International Neuroimaging Data-Sharing Initiative (FCP/INDI)	10.15387/fcp_indi.pro.wchsuchess	QA analysis	QA Extras MPRAGE Chess 0028207-0028216	1000 Functional Connectomes Project International Neuroimaging Data-Sharing Initiative (FCP/INDI)	10.15387/fcp_indi.pro.wchsuchess	http://dx.doi.org/10.15387/fcp_indi.pro.wchsuchess	expert
18	Magnetic Resonance Imaging	Siemens 3T TIM Trio	Siemens	3	tesla	UO	UO:0000228	T1-weighted image	256	square millimeter	UO	UO:0000082				1900	millisecond	UO	UO:0000028	2.26	millisecond	UO	UO:0000028	MPRAGE sequence	9	degree	UO	UO:0000185	900	millisecond	UO	UO:0000028	200	Hertz/pixel	176	1	millimeter	UO	UO:0000016	18_T1-weighted image	rawData.chess.LiteNIFTI	1000 Functional Connectomes Project International Neuroimaging Data-Sharing Initiative (FCP/INDI)	10.15387/fcp_indi.pro.wchsuchess	QA analysis	QA Extras MPRAGE Chess 0028207-0028216	1000 Functional Connectomes Project International Neuroimaging Data-Sharing Initiative (FCP/INDI)	10.15387/fcp_indi.pro.wchsuchess	http://dx.doi.org/10.15387/fcp_indi.pro.wchsuchess	expert
19	Magnetic Resonance Imaging	Siemens 3T TIM Trio	Siemens	3	tesla	UO	UO:0000228	T1-weighted image	256	square millimeter	UO	UO:0000082				1900	millisecond	UO	UO:0000028	2.26	millisecond	UO	UO:0000028	MPRAGE sequence	9	degree	UO	UO:0000185	900	millisecond	UO	UO:0000028	200	Hertz/pixel	176	1	millimeter	UO	UO:0000016	19_T1-weighted image	rawData.chess.LiteNIFTI	1000 Functional Connectomes Project International Neuroimaging Data-Sharing Initiative (FCP/INDI)	10.15387/fcp_indi.pro.wchsuchess	QA analysis	QA Extras MPRAGE Chess 0028207-0028216	1000 Functional Connectomes Project International Neuroimaging Data-Sharing Initiative (FCP/INDI)	10.15387/fcp_indi.pro.wchsuchess	http://dx.doi.org/10.15387/fcp_indi.pro.wchsuchess	expert
20	Magnetic Resonance Imaging	Siemens 3T TIM Trio	Siemens	3	tesla	UO	UO:0000228	T1-weighted image	256	square millimeter	UO	UO:0000082				1900	millisecond	UO	UO:0000028	2.26	millisecond	UO	UO:0000028	MPRAGE sequence	9	degree	UO	UO:0000185	900	millisecond	UO	UO:0000028	200	Hertz/pixel	176	1	millimeter	UO	UO:0000016	20_T1-weighted image	rawData.chess.LiteNIFTI	1000 Functional Connectomes Project International Neuroimaging Data-Sharing Initiative (FCP/INDI)	10.15387/fcp_indi.pro.wchsuchess	QA analysis	QA Extras MPRAGE Chess 0028207-0028216	1000 Functional Connectomes Project International Neuroimaging Data-Sharing Initiative (FCP/INDI)	10.15387/fcp_indi.pro.wchsuchess	http://dx.doi.org/10.15387/fcp_indi.pro.wchsuchess	expert
21	Magnetic Resonance Imaging	Siemens 3T TIM Trio	Siemens	3	tesla	UO	UO:0000228	T1-weighted image	256	square millimeter	UO	UO:0000082				1900	millisecond	UO	UO:0000028	2.26	millisecond	UO	UO:0000028	MPRAGE sequence	9	degree	UO	UO:0000185	900	millisecond	UO	UO:0000028	200	Hertz/pixel	176	1	millimeter	UO	UO:0000016	21_T1-weighted image	rawData.chess.LiteNIFTI	1000 Functional Connectomes Project International Neuroimaging Data-Sharing Initiative (FCP/INDI)	10.15387/fcp_indi.pro.wchsuchess	QA analysis	QA Extras MPRAGE Chess 0028217-0028225	1000 Functional Connectomes Project International Neuroimaging Data-Sharing Initiative (FCP/INDI)	10.15387/fcp_indi.pro.wchsuchess	http://dx.doi.org/10.15387/fcp_indi.pro.wchsuchess	expert
22	Magnetic Resonance Imaging	Siemens 3T TIM Trio	Siemens	3	tesla	UO	UO:0000228	T1-weighted image	256	square millimeter	UO	UO:0000082				1900	millisecond	UO	UO:0000028	2.26	millisecond	UO	UO:0000028	MPRAGE sequence	9	degree	UO	UO:0000185	900	millisecond	UO	UO:0000028	200	Hertz/pixel	176	1	millimeter	UO	UO:0000016	22_T1-weighted image	rawData.chess.LiteNIFTI	1000 Functional Connectomes Project International Neuroimaging Data-Sharing Initiative (FCP/INDI)	10.15387/fcp_indi.pro.wchsuchess	QA analysis	QA Extras MPRAGE Chess 0028217-0028225	1000 Functional Connectomes Project International Neuroimaging Data-Sharing Initiative (FCP/INDI)	10.15387/fcp_indi.pro.wchsuchess	http://dx.doi.org/10.15387/fcp_indi.pro.wchsuchess	expert
23	Magnetic Resonance Imaging	Siemens 3T TIM Trio	Siemens	3	tesla	UO	UO:0000228	T1-weighted image	256	square millimeter	UO	UO:0000082				1900	millisecond	UO	UO:0000028	2.26	millisecond	UO	UO:0000028	MPRAGE sequence	9	degree	UO	UO:0000185	900	millisecond	UO	UO:0000028	200	Hertz/pixel	176	1	millimeter	UO	UO:0000016	23_T1-weighted image	rawData.chess.LiteNIFTI	1000 Functional Connectomes Project International Neuroimaging Data-Sharing Initiative (FCP/INDI)	10.15387/fcp_indi.pro.wchsuchess	QA analysis	QA Extras MPRAGE Chess 0028217-0028225	1000 Functional Connectomes Project International Neuroimaging Data-Sharing Initiative (FCP/INDI)	10.15387/fcp_indi.pro.wchsuchess	http://dx.doi.org/10.15387/fcp_indi.pro.wchsuchess	expert
24	Magnetic Resonance Imaging	Siemens 3T TIM Trio	Siemens	3	tesla	UO	UO:0000228	T1-weighted image	256	square millimeter	UO	UO:0000082				1900	millisecond	UO	UO:0000028	2.26	millisecond	UO	UO:0000028	MPRAGE sequence	9	degree	UO	UO:0000185	900	millisecond	UO	UO:0000028	200	Hertz/pixel	176	1	millimeter	UO	UO:0000016	24_T1-weighted image	rawData.chess.LiteNIFTI	1000 Functional Connectomes Project International Neuroimaging Data-Sharing Initiative (FCP/INDI)	10.15387/fcp_indi.pro.wchsuchess	QA analysis	QA Extras MPRAGE Chess 0028217-0028225	1000 Functional Connectomes Project International Neuroimaging Data-Sharing Initiative (FCP/INDI)	10.15387/fcp_indi.pro.wchsuchess	http://dx.doi.org/10.15387/fcp_indi.pro.wchsuchess	expert
25	Magnetic Resonance Imaging	Siemens 3T TIM Trio	Siemens	3	tesla	UO	UO:0000228	T1-weighted image	256	square millimeter	UO	UO:0000082				1900	millisecond	UO	UO:0000028	2.26	millisecond	UO	UO:0000028	MPRAGE sequence	9	degree	UO	UO:0000185	900	millisecond	UO	UO:0000028	200	Hertz/pixel	176	1	millimeter	UO	UO:0000016	25_T1-weighted image	rawData.chess.LiteNIFTI	1000 Functional Connectomes Project International Neuroimaging Data-Sharing Initiative (FCP/INDI)	10.15387/fcp_indi.pro.wchsuchess	QA analysis	QA Extras MPRAGE Chess 0028217-0028225	1000 Functional Connectomes Project International Neuroimaging Data-Sharing Initiative (FCP/INDI)	10.15387/fcp_indi.pro.wchsuchess	http://dx.doi.org/10.15387/fcp_indi.pro.wchsuchess	expert
26	Magnetic Resonance Imaging	Siemens 3T TIM Trio	Siemens	3	tesla	UO	UO:0000228	T1-weighted image	256	square millimeter	UO	UO:0000082				1900	millisecond	UO	UO:0000028	2.26	millisecond	UO	UO:0000028	MPRAGE sequence	9	degree	UO	UO:0000185	900	millisecond	UO	UO:0000028	200	Hertz/pixel	176	1	millimeter	UO	UO:0000016	26_T1-weighted image	rawData.chess.LiteNIFTI	1000 Functional Connectomes Project International Neuroimaging Data-Sharing Initiative (FCP/INDI)	10.15387/fcp_indi.pro.wchsuchess	QA analysis	QA Extras MPRAGE Chess 0028217-0028225	1000 Functional Connectomes Project International Neuroimaging Data-Sharing Initiative (FCP/INDI)	10.15387/fcp_indi.pro.wchsuchess	http://dx.doi.org/10.15387/fcp_indi.pro.wchsuchess	expert
27	Magnetic Resonance Imaging	Siemens 3T TIM Trio	Siemens	3	tesla	UO	UO:0000228	T1-weighted image	256	square millimeter	UO	UO:0000082				1900	millisecond	UO	UO:0000028	2.26	millisecond	UO	UO:0000028	MPRAGE sequence	9	degree	UO	UO:0000185	900	millisecond	UO	UO:0000028	200	Hertz/pixel	176	1	millimeter	UO	UO:0000016	27_T1-weighted image	rawData.chess.LiteNIFTI	1000 Functional Connectomes Project International Neuroimaging Data-Sharing Initiative (FCP/INDI)	10.15387/fcp_indi.pro.wchsuchess	QA analysis	QA Extras MPRAGE Chess 0028217-0028225	1000 Functional Connectomes Project International Neuroimaging Data-Sharing Initiative (FCP/INDI)	10.15387/fcp_indi.pro.wchsuchess	http://dx.doi.org/10.15387/fcp_indi.pro.wchsuchess	expert
28	Magnetic Resonance Imaging	Siemens 3T TIM Trio	Siemens	3	tesla	UO	UO:0000228	T1-weighted image	256	square millimeter	UO	UO:0000082				1900	millisecond	UO	UO:0000028	2.26	millisecond	UO	UO:0000028	MPRAGE sequence	9	degree	UO	UO:0000185	900	millisecond	UO	UO:0000028	200	Hertz/pixel	176	1	millimeter	UO	UO:0000016	28_T1-weighted image	rawData.chess.LiteNIFTI	1000 Functional Connectomes Project International Neuroimaging Data-Sharing Initiative (FCP/INDI)	10.15387/fcp_indi.pro.wchsuchess	QA analysis	QA Extras MPRAGE Chess 0028217-0028225	1000 Functional Connectomes Project International Neuroimaging Data-Sharing Initiative (FCP/INDI)	10.15387/fcp_indi.pro.wchsuchess	http://dx.doi.org/10.15387/fcp_indi.pro.wchsuchess	expert
29	Magnetic Resonance Imaging	Siemens 3T TIM Trio	Siemens	3	tesla	UO	UO:0000228	T1-weighted image	256	square millimeter	UO	UO:0000082				1900	millisecond	UO	UO:0000028	2.26	millisecond	UO	UO:0000028	MPRAGE sequence	9	degree	UO	UO:0000185	900	millisecond	UO	UO:0000028	200	Hertz/pixel	176	1	millimeter	UO	UO:0000016	29_T1-weighted image	rawData.chess.LiteNIFTI	1000 Functional Connectomes Project International Neuroimaging Data-Sharing Initiative (FCP/INDI)	10.15387/fcp_indi.pro.wchsuchess	QA analysis	QA Extras MPRAGE Chess 0028217-0028225	1000 Functional Connectomes Project International Neuroimaging Data-Sharing Initiative (FCP/INDI)	10.15387/fcp_indi.pro.wchsuchess	http://dx.doi.org/10.15387/fcp_indi.pro.wchsuchess	expert
101	Magnetic Resonance Imaging	Siemens 3T TIM Trio	Siemens	3	tesla	UO	UO:0000228	T1-weighted image	256	square millimeter	UO	UO:0000082				1900	millisecond	UO	UO:0000028	2.26	millisecond	UO	UO:0000028	MPRAGE sequence	9	degree	UO	UO:0000185	900	millisecond	UO	UO:0000028	200	Hertz/pixel	176	1	millimeter	UO	UO:0000016	101_T1-weighted image	rawData.control.LiteNIFTI	1000 Functional Connectomes Project International Neuroimaging Data-Sharing Initiative (FCP/INDI)	10.15387/fcp_indi.pro.wchsuchess	QA analysis	QA Extras MPRAGE Control 0028297-0028306	1000 Functional Connectomes Project International Neuroimaging Data-Sharing Initiative (FCP/INDI)	10.15387/fcp_indi.pro.wchsuchess	http://dx.doi.org/10.15387/fcp_indi.pro.wchsuchess	novice
102	Magnetic Resonance Imaging	Siemens 3T TIM Trio	Siemens	3	tesla	UO	UO:0000228	T1-weighted image	256	square millimeter	UO	UO:0000082				1900	millisecond	UO	UO:0000028	2.26	millisecond	UO	UO:0000028	MPRAGE sequence	9	degree	UO	UO:0000185	900	millisecond	UO	UO:0000028	200	Hertz/pixel	176	1	millimeter	UO	UO:0000016	102_T1-weighted image	rawData.control.LiteNIFTI	1000 Functional Connectomes Project International Neuroimaging Data-Sharing Initiative (FCP/INDI)	10.15387/fcp_indi.pro.wchsuchess	QA analysis	QA Extras MPRAGE Control 0028297-0028306	1000 Functional Connectomes Project International Neuroimaging Data-Sharing Initiative (FCP/INDI)	10.15387/fcp_indi.pro.wchsuchess	http://dx.doi.org/10.15387/fcp_indi.pro.wchsuchess	novice
103	Magnetic Resonance Imaging	Siemens 3T TIM Trio	Siemens	3	tesla	UO	UO:0000228	T1-weighted image	256	square millimeter	UO	UO:0000082				1900	millisecond	UO	UO:0000028	2.26	millisecond	UO	UO:0000028	MPRAGE sequence	9	degree	UO	UO:0000185	900	millisecond	UO	UO:0000028	200	Hertz/pixel	176	1	millimeter	UO	UO:0000016	103_T1-weighted image	rawData.control.LiteNIFTI	1000 Functional Connectomes Project International Neuroimaging Data-Sharing Initiative (FCP/INDI)	10.15387/fcp_indi.pro.wchsuchess	QA analysis	QA Extras MPRAGE Control 0028297-0028306	1000 Functional Connectomes Project International Neuroimaging Data-Sharing Initiative (FCP/INDI)	10.15387/fcp_indi.pro.wchsuchess	http://dx.doi.org/10.15387/fcp_indi.pro.wchsuchess	novice
104	Magnetic Resonance Imaging	Siemens 3T TIM Trio	Siemens	3	tesla	UO	UO:0000228	T1-weighted image	256	square millimeter	UO	UO:0000082				1900	millisecond	UO	UO:0000028	2.26	millisecond	UO	UO:0000028	MPRAGE sequence	9	degree	UO	UO:0000185	900	millisecond	UO	UO:0000028	200	Hertz/pixel	176	1	millimeter	UO	UO:0000016	104_T1-weighted image	rawData.control.LiteNIFTI	1000 Functional Connectomes Project International Neuroimaging Data-Sharing Initiative (FCP/INDI)	10.15387/fcp_indi.pro.wchsuchess	QA analysis	QA Extras MPRAGE Control 0028297-0028306	1000 Functional Connectomes Project International Neuroimaging Data-Sharing Initiative (FCP/INDI)	10.15387/fcp_indi.pro.wchsuchess	http://dx.doi.org/10.15387/fcp_indi.pro.wchsuchess	novice
105	Magnetic Resonance Imaging	Siemens 3T TIM Trio	Siemens	3	tesla	UO	UO:0000228	T1-weighted image	256	square millimeter	UO	UO:0000082				1900	millisecond	UO	UO:0000028	2.26	millisecond	UO	UO:0000028	MPRAGE sequence	9	degree	UO	UO:0000185	900	millisecond	UO	UO:0000028	200	Hertz/pixel	176	1	millimeter	UO	UO:0000016	105_T1-weighted image	rawData.control.LiteNIFTI	1000 Functional Connectomes Project International Neuroimaging Data-Sharing Initiative (FCP/INDI)	10.15387/fcp_indi.pro.wchsuchess	QA analysis	QA Extras MPRAGE Control 0028297-0028306	1000 Functional Connectomes Project International Neuroimaging Data-Sharing Initiative (FCP/INDI)	10.15387/fcp_indi.pro.wchsuchess	http://dx.doi.org/10.15387/fcp_indi.pro.wchsuchess	novice
106	Magnetic Resonance Imaging	Siemens 3T TIM Trio	Siemens	3	tesla	UO	UO:0000228	T1-weighted image	256	square millimeter	UO	UO:0000082				1900	millisecond	UO	UO:0000028	2.26	millisecond	UO	UO:0000028	MPRAGE sequence	9	degree	UO	UO:0000185	900	millisecond	UO	UO:0000028	200	Hertz/pixel	176	1	millimeter	UO	UO:0000016	106_T1-weighted image	rawData.control.LiteNIFTI	1000 Functional Connectomes Project International Neuroimaging Data-Sharing Initiative (FCP/INDI)	10.15387/fcp_indi.pro.wchsuchess	QA analysis	QA Extras MPRAGE Control 0028297-0028306	1000 Functional Connectomes Project International Neuroimaging Data-Sharing Initiative (FCP/INDI)	10.15387/fcp_indi.pro.wchsuchess	http://dx.doi.org/10.15387/fcp_indi.pro.wchsuchess	novice
107	Magnetic Resonance Imaging	Siemens 3T TIM Trio	Siemens	3	tesla	UO	UO:0000228	T1-weighted image	256	square millimeter	UO	UO:0000082				1900	millisecond	UO	UO:0000028	2.26	millisecond	UO	UO:0000028	MPRAGE sequence	9	degree	UO	UO:0000185	900	millisecond	UO	UO:0000028	200	Hertz/pixel	176	1	millimeter	UO	UO:0000016	107_T1-weighted image	rawData.control.LiteNIFTI	1000 Functional Connectomes Project International Neuroimaging Data-Sharing Initiative (FCP/INDI)	10.15387/fcp_indi.pro.wchsuchess	QA analysis	QA Extras MPRAGE Control 0028297-0028306	1000 Functional Connectomes Project International Neuroimaging Data-Sharing Initiative (FCP/INDI)	10.15387/fcp_indi.pro.wchsuchess	http://dx.doi.org/10.15387/fcp_indi.pro.wchsuchess	novice
108	Magnetic Resonance Imaging	Siemens 3T TIM Trio	Siemens	3	tesla	UO	UO:0000228	T1-weighted image	256	square millimeter	UO	UO:0000082				1900	millisecond	UO	UO:0000028	2.26	millisecond	UO	UO:0000028	MPRAGE sequence	9	degree	UO	UO:0000185	900	millisecond	UO	UO:0000028	200	Hertz/pixel	176	1	millimeter	UO	UO:0000016	108_T1-weighted image	rawData.control.LiteNIFTI	1000 Functional Connectomes Project International Neuroimaging Data-Sharing Initiative (FCP/INDI)	10.15387/fcp_indi.pro.wchsuchess	QA analysis	QA Extras MPRAGE Control 0028297-0028306	1000 Functional Connectomes Project International Neuroimaging Data-Sharing Initiative (FCP/INDI)	10.15387/fcp_indi.pro.wchsuchess	http://dx.doi.org/10.15387/fcp_indi.pro.wchsuchess	novice
109	Magnetic Resonance Imaging	Siemens 3T TIM Trio	Siemens	3	tesla	UO	UO:0000228	T1-weighted image	256	square millimeter	UO	UO:0000082				1900	millisecond	UO	UO:0000028	2.26	millisecond	UO	UO:0000028	MPRAGE sequence	9	degree	UO	UO:0000185	900	millisecond	UO	UO:0000028	200	Hertz/pixel	176	1	millimeter	UO	UO:0000016	109_T1-weighted image	rawData.control.LiteNIFTI	1000 Functional Connectomes Project International Neuroimaging Data-Sharing Initiative (FCP/INDI)	10.15387/fcp_indi.pro.wchsuchess	QA analysis	QA Extras MPRAGE Control 0028297-0028306	1000 Functional Connectomes Project International Neuroimaging Data-Sharing Initiative (FCP/INDI)	10.15387/fcp_indi.pro.wchsuchess	http://dx.doi.org/10.15387/fcp_indi.pro.wchsuchess	novice
110	Magnetic Resonance Imaging	Siemens 3T TIM Trio	Siemens	3	tesla	UO	UO:0000228	T1-weighted image	256	square millimeter	UO	UO:0000082				1900	millisecond	UO	UO:0000028	2.26	millisecond	UO	UO:0000028	MPRAGE sequence	9	degree	UO	UO:0000185	900	millisecond	UO	UO:0000028	200	Hertz/pixel	176	1	millimeter	UO	UO:0000016	110_T1-weighted image	rawData.control.LiteNIFTI	1000 Functional Connectomes Project International Neuroimaging Data-Sharing Initiative (FCP/INDI)	10.15387/fcp_indi.pro.wchsuchess	QA analysis	QA Extras MPRAGE Control 0028297-0028306	1000 Functional Connectomes Project International Neuroimaging Data-Sharing Initiative (FCP/INDI)	10.15387/fcp_indi.pro.wchsuchess	http://dx.doi.org/10.15387/fcp_indi.pro.wchsuchess	novice
111	Magnetic Resonance Imaging	Siemens 3T TIM Trio	Siemens	3	tesla	UO	UO:0000228	T1-weighted image	256	square millimeter	UO	UO:0000082				1900	millisecond	UO	UO:0000028	2.26	millisecond	UO	UO:0000028	MPRAGE sequence	9	degree	UO	UO:0000185	900	millisecond	UO	UO:0000028	200	Hertz/pixel	176	1	millimeter	UO	UO:0000016	111_T1-weighted image	rawData.control.LiteNIFTI	1000 Functional Connectomes Project International Neuroimaging Data-Sharing Initiative (FCP/INDI)	10.15387/fcp_indi.pro.wchsuchess	QA analysis	QA Extras MPRAGE Control 0028307-0028316	1000 Functional Connectomes Project International Neuroimaging Data-Sharing Initiative (FCP/INDI)	10.15387/fcp_indi.pro.wchsuchess	http://dx.doi.org/10.15387/fcp_indi.pro.wchsuchess	novice
112	Magnetic Resonance Imaging	Siemens 3T TIM Trio	Siemens	3	tesla	UO	UO:0000228	T1-weighted image	256	square millimeter	UO	UO:0000082				1900	millisecond	UO	UO:0000028	2.26	millisecond	UO	UO:0000028	MPRAGE sequence	9	degree	UO	UO:0000185	900	millisecond	UO	UO:0000028	200	Hertz/pixel	176	1	millimeter	UO	UO:0000016	112_T1-weighted image	rawData.control.LiteNIFTI	1000 Functional Connectomes Project International Neuroimaging Data-Sharing Initiative (FCP/INDI)	10.15387/fcp_indi.pro.wchsuchess	QA analysis	QA Extras MPRAGE Control 0028307-0028316	1000 Functional Connectomes Project International Neuroimaging Data-Sharing Initiative (FCP/INDI)	10.15387/fcp_indi.pro.wchsuchess	http://dx.doi.org/10.15387/fcp_indi.pro.wchsuchess	novice
113	Magnetic Resonance Imaging	Siemens 3T TIM Trio	Siemens	3	tesla	UO	UO:0000228	T1-weighted image	256	square millimeter	UO	UO:0000082				1900	millisecond	UO	UO:0000028	2.26	millisecond	UO	UO:0000028	MPRAGE sequence	9	degree	UO	UO:0000185	900	millisecond	UO	UO:0000028	200	Hertz/pixel	176	1	millimeter	UO	UO:0000016	113_T1-weighted image	rawData.control.LiteNIFTI	1000 Functional Connectomes Project International Neuroimaging Data-Sharing Initiative (FCP/INDI)	10.15387/fcp_indi.pro.wchsuchess	QA analysis	QA Extras MPRAGE Control 0028307-0028316	1000 Functional Connectomes Project International Neuroimaging Data-Sharing Initiative (FCP/INDI)	10.15387/fcp_indi.pro.wchsuchess	http://dx.doi.org/10.15387/fcp_indi.pro.wchsuchess	novice
114	Magnetic Resonance Imaging	Siemens 3T TIM Trio	Siemens	3	tesla	UO	UO:0000228	T1-weighted image	256	square millimeter	UO	UO:0000082				1900	millisecond	UO	UO:0000028	2.26	millisecond	UO	UO:0000028	MPRAGE sequence	9	degree	UO	UO:0000185	900	millisecond	UO	UO:0000028	200	Hertz/pixel	176	1	millimeter	UO	UO:0000016	114_T1-weighted image	rawData.control.LiteNIFTI	1000 Functional Connectomes Project International Neuroimaging Data-Sharing Initiative (FCP/INDI)	10.15387/fcp_indi.pro.wchsuchess	QA analysis	QA Extras MPRAGE Control 0028307-0028316	1000 Functional Connectomes Project International Neuroimaging Data-Sharing Initiative (FCP/INDI)	10.15387/fcp_indi.pro.wchsuchess	http://dx.doi.org/10.15387/fcp_indi.pro.wchsuchess	novice
115	Magnetic Resonance Imaging	Siemens 3T TIM Trio	Siemens	3	tesla	UO	UO:0000228	T1-weighted image	256	square millimeter	UO	UO:0000082				1900	millisecond	UO	UO:0000028	2.26	millisecond	UO	UO:0000028	MPRAGE sequence	9	degree	UO	UO:0000185	900	millisecond	UO	UO:0000028	200	Hertz/pixel	176	1	millimeter	UO	UO:0000016	115_T1-weighted image	rawData.control.LiteNIFTI	1000 Functional Connectomes Project International Neuroimaging Data-Sharing Initiative (FCP/INDI)	10.15387/fcp_indi.pro.wchsuchess	QA analysis	QA Extras MPRAGE Control 0028307-0028316	1000 Functional Connectomes Project International Neuroimaging Data-Sharing Initiative (FCP/INDI)	10.15387/fcp_indi.pro.wchsuchess	http://dx.doi.org/10.15387/fcp_indi.pro.wchsuchess	novice
116	Magnetic Resonance Imaging	Siemens 3T TIM Trio	Siemens	3	tesla	UO	UO:0000228	T1-weighted image	256	square millimeter	UO	UO:0000082				1900	millisecond	UO	UO:0000028	2.26	millisecond	UO	UO:0000028	MPRAGE sequence	9	degree	UO	UO:0000185	900	millisecond	UO	UO:0000028	200	Hertz/pixel	176	1	millimeter	UO	UO:0000016	116_T1-weighted image	rawData.control.LiteNIFTI	1000 Functional Connectomes Project International Neuroimaging Data-Sharing Initiative (FCP/INDI)	10.15387/fcp_indi.pro.wchsuchess	QA analysis	QA Extras MPRAGE Control 0028307-0028316	1000 Functional Connectomes Project International Neuroimaging Data-Sharing Initiative (FCP/INDI)	10.15387/fcp_indi.pro.wchsuchess	http://dx.doi.org/10.15387/fcp_indi.pro.wchsuchess	novice
117	Magnetic Resonance Imaging	Siemens 3T TIM Trio	Siemens	3	tesla	UO	UO:0000228	T1-weighted image	256	square millimeter	UO	UO:0000082				1900	millisecond	UO	UO:0000028	2.26	millisecond	UO	UO:0000028	MPRAGE sequence	9	degree	UO	UO:0000185	900	millisecond	UO	UO:0000028	200	Hertz/pixel	176	1	millimeter	UO	UO:0000016	117_T1-weighted image	rawData.control.LiteNIFTI	1000 Functional Connectomes Project International Neuroimaging Data-Sharing Initiative (FCP/INDI)	10.15387/fcp_indi.pro.wchsuchess	QA analysis	QA Extras MPRAGE Control 0028307-0028316	1000 Functional Connectomes Project International Neuroimaging Data-Sharing Initiative (FCP/INDI)	10.15387/fcp_indi.pro.wchsuchess	http://dx.doi.org/10.15387/fcp_indi.pro.wchsuchess	novice
118	Magnetic Resonance Imaging	Siemens 3T TIM Trio	Siemens	3	tesla	UO	UO:0000228	T1-weighted image	256	square millimeter	UO	UO:0000082				1900	millisecond	UO	UO:0000028	2.26	millisecond	UO	UO:0000028	MPRAGE sequence	9	degree	UO	UO:0000185	900	millisecond	UO	UO:0000028	200	Hertz/pixel	176	1	millimeter	UO	UO:0000016	118_T1-weighted image	rawData.control.LiteNIFTI	1000 Functional Connectomes Project International Neuroimaging Data-Sharing Initiative (FCP/INDI)	10.15387/fcp_indi.pro.wchsuchess	QA analysis	QA Extras MPRAGE Control 0028307-0028316	1000 Functional Connectomes Project International Neuroimaging Data-Sharing Initiative (FCP/INDI)	10.15387/fcp_indi.pro.wchsuchess	http://dx.doi.org/10.15387/fcp_indi.pro.wchsuchess	novice
119	Magnetic Resonance Imaging	Siemens 3T TIM Trio	Siemens	3	tesla	UO	UO:0000228	T1-weighted image	256	square millimeter	UO	UO:0000082				1900	millisecond	UO	UO:0000028	2.26	millisecond	UO	UO:0000028	MPRAGE sequence	9	degree	UO	UO:0000185	900	millisecond	UO	UO:0000028	200	Hertz/pixel	176	1	millimeter	UO	UO:0000016	119_T1-weighted image	rawData.control.LiteNIFTI	1000 Functional Connectomes Project International Neuroimaging Data-Sharing Initiative (FCP/INDI)	10.15387/fcp_indi.pro.wchsuchess	QA analysis	QA Extras MPRAGE Control 0028307-0028316	1000 Functional Connectomes Project International Neuroimaging Data-Sharing Initiative (FCP/INDI)	10.15387/fcp_indi.pro.wchsuchess	http://dx.doi.org/10.15387/fcp_indi.pro.wchsuchess	novice
120	Magnetic Resonance Imaging	Siemens 3T TIM Trio	Siemens	3	tesla	UO	UO:0000228	T1-weighted image	256	square millimeter	UO	UO:0000082				1900	millisecond	UO	UO:0000028	2.26	millisecond	UO	UO:0000028	MPRAGE sequence	9	degree	UO	UO:0000185	900	millisecond	UO	UO:0000028	200	Hertz/pixel	176	1	millimeter	UO	UO:0000016	120_T1-weighted image	rawData.control.LiteNIFTI	1000 Functional Connectomes Project International Neuroimaging Data-Sharing Initiative (FCP/INDI)	10.15387/fcp_indi.pro.wchsuchess	QA analysis	QA Extras MPRAGE Control 0028307-0028316	1000 Functional Connectomes Project International Neuroimaging Data-Sharing Initiative (FCP/INDI)	10.15387/fcp_indi.pro.wchsuchess	http://dx.doi.org/10.15387/fcp_indi.pro.wchsuchess	novice
121	Magnetic Resonance Imaging	Siemens 3T TIM Trio	Siemens	3	tesla	UO	UO:0000228	T1-weighted image	256	square millimeter	UO	UO:0000082				1900	millisecond	UO	UO:0000028	2.26	millisecond	UO	UO:0000028	MPRAGE sequence	9	degree	UO	UO:0000185	900	millisecond	UO	UO:0000028	200	Hertz/pixel	176	1	millimeter	UO	UO:0000016	121_T1-weighted image	rawData.control.LiteNIFTI	1000 Functional Connectomes Project International Neuroimaging Data-Sharing Initiative (FCP/INDI)	10.15387/fcp_indi.pro.wchsuchess	QA analysis	QA Extras MPRAGE Control 0028317-0028325	1000 Functional Connectomes Project International Neuroimaging Data-Sharing Initiative (FCP/INDI)	10.15387/fcp_indi.pro.wchsuchess	http://dx.doi.org/10.15387/fcp_indi.pro.wchsuchess	novice
122	Magnetic Resonance Imaging	Siemens 3T TIM Trio	Siemens	3	tesla	UO	UO:0000228	T1-weighted image	256	square millimeter	UO	UO:0000082				1900	millisecond	UO	UO:0000028	2.26	millisecond	UO	UO:0000028	MPRAGE sequence	9	degree	UO	UO:0000185	900	millisecond	UO	UO:0000028	200	Hertz/pixel	176	1	millimeter	UO	UO:0000016	122_T1-weighted image	rawData.control.LiteNIFTI	1000 Functional Connectomes Project International Neuroimaging Data-Sharing Initiative (FCP/INDI)	10.15387/fcp_indi.pro.wchsuchess	QA analysis	QA Extras MPRAGE Control 0028317-0028325	1000 Functional Connectomes Project International Neuroimaging Data-Sharing Initiative (FCP/INDI)	10.15387/fcp_indi.pro.wchsuchess	http://dx.doi.org/10.15387/fcp_indi.pro.wchsuchess	novice
123	Magnetic Resonance Imaging	Siemens 3T TIM Trio	Siemens	3	tesla	UO	UO:0000228	T1-weighted image	256	square millimeter	UO	UO:0000082				1900	millisecond	UO	UO:0000028	2.26	millisecond	UO	UO:0000028	MPRAGE sequence	9	degree	UO	UO:0000185	900	millisecond	UO	UO:0000028	200	Hertz/pixel	176	1	millimeter	UO	UO:0000016	123_T1-weighted image	rawData.control.LiteNIFTI	1000 Functional Connectomes Project International Neuroimaging Data-Sharing Initiative (FCP/INDI)	10.15387/fcp_indi.pro.wchsuchess	QA analysis	QA Extras MPRAGE Control 0028317-0028325	1000 Functional Connectomes Project International Neuroimaging Data-Sharing Initiative (FCP/INDI)	10.15387/fcp_indi.pro.wchsuchess	http://dx.doi.org/10.15387/fcp_indi.pro.wchsuchess	novice
124	Magnetic Resonance Imaging	Siemens 3T TIM Trio	Siemens	3	tesla	UO	UO:0000228	T1-weighted image	256	square millimeter	UO	UO:0000082				1900	millisecond	UO	UO:0000028	2.26	millisecond	UO	UO:0000028	MPRAGE sequence	9	degree	UO	UO:0000185	900	millisecond	UO	UO:0000028	200	Hertz/pixel	176	1	millimeter	UO	UO:0000016	124_T1-weighted image	rawData.control.LiteNIFTI	1000 Functional Connectomes Project International Neuroimaging Data-Sharing Initiative (FCP/INDI)	10.15387/fcp_indi.pro.wchsuchess	QA analysis	QA Extras MPRAGE Control 0028317-0028325	1000 Functional Connectomes Project International Neuroimaging Data-Sharing Initiative (FCP/INDI)	10.15387/fcp_indi.pro.wchsuchess	http://dx.doi.org/10.15387/fcp_indi.pro.wchsuchess	novice
125	Magnetic Resonance Imaging	Siemens 3T TIM Trio	Siemens	3	tesla	UO	UO:0000228	T1-weighted image	256	square millimeter	UO	UO:0000082				1900	millisecond	UO	UO:0000028	2.26	millisecond	UO	UO:0000028	MPRAGE sequence	9	degree	UO	UO:0000185	900	millisecond	UO	UO:0000028	200	Hertz/pixel	176	1	millimeter	UO	UO:0000016	125_T1-weighted image	rawData.control.LiteNIFTI	1000 Functional Connectomes Project International Neuroimaging Data-Sharing Initiative (FCP/INDI)	10.15387/fcp_indi.pro.wchsuchess	QA analysis	QA Extras MPRAGE Control 0028317-0028325	1000 Functional Connectomes Project International Neuroimaging Data-Sharing Initiative (FCP/INDI)	10.15387/fcp_indi.pro.wchsuchess	http://dx.doi.org/10.15387/fcp_indi.pro.wchsuchess	novice
126	Magnetic Resonance Imaging	Siemens 3T TIM Trio	Siemens	3	tesla	UO	UO:0000228	T1-weighted image	256	square millimeter	UO	UO:0000082				1900	millisecond	UO	UO:0000028	2.26	millisecond	UO	UO:0000028	MPRAGE sequence	9	degree	UO	UO:0000185	900	millisecond	UO	UO:0000028	200	Hertz/pixel	176	1	millimeter	UO	UO:0000016	126_T1-weighted image	rawData.control.LiteNIFTI	1000 Functional Connectomes Project International Neuroimaging Data-Sharing Initiative (FCP/INDI)	10.15387/fcp_indi.pro.wchsuchess	QA analysis	QA Extras MPRAGE Control 0028317-0028325	1000 Functional Connectomes Project International Neuroimaging Data-Sharing Initiative (FCP/INDI)	10.15387/fcp_indi.pro.wchsuchess	http://dx.doi.org/10.15387/fcp_indi.pro.wchsuchess	novice
127	Magnetic Resonance Imaging	Siemens 3T TIM Trio	Siemens	3	tesla	UO	UO:0000228	T1-weighted image	256	square millimeter	UO	UO:0000082				1900	millisecond	UO	UO:0000028	2.26	millisecond	UO	UO:0000028	MPRAGE sequence	9	degree	UO	UO:0000185	900	millisecond	UO	UO:0000028	200	Hertz/pixel	176	1	millimeter	UO	UO:0000016	127_T1-weighted image	rawData.control.LiteNIFTI	1000 Functional Connectomes Project International Neuroimaging Data-Sharing Initiative (FCP/INDI)	10.15387/fcp_indi.pro.wchsuchess	QA analysis	QA Extras MPRAGE Control 0028317-0028325	1000 Functional Connectomes Project International Neuroimaging Data-Sharing Initiative (FCP/INDI)	10.15387/fcp_indi.pro.wchsuchess	http://dx.doi.org/10.15387/fcp_indi.pro.wchsuchess	novice
128	Magnetic Resonance Imaging	Siemens 3T TIM Trio	Siemens	3	tesla	UO	UO:0000228	T1-weighted image	256	square millimeter	UO	UO:0000082				1900	millisecond	UO	UO:0000028	2.26	millisecond	UO	UO:0000028	MPRAGE sequence	9	degree	UO	UO:0000185	900	millisecond	UO	UO:0000028	200	Hertz/pixel	176	1	millimeter	UO	UO:0000016	128_T1-weighted image	rawData.control.LiteNIFTI	1000 Functional Connectomes Project International Neuroimaging Data-Sharing Initiative (FCP/INDI)	10.15387/fcp_indi.pro.wchsuchess	QA analysis	QA Extras MPRAGE Control 0028317-0028325	1000 Functional Connectomes Project International Neuroimaging Data-Sharing Initiative (FCP/INDI)	10.15387/fcp_indi.pro.wchsuchess	http://dx.doi.org/10.15387/fcp_indi.pro.wchsuchess	novice
129	Magnetic Resonance Imaging	Siemens 3T TIM Trio	Siemens	3	tesla	UO	UO:0000228	T1-weighted image	256	square millimeter	UO	UO:0000082				1900	millisecond	UO	UO:0000028	2.26	millisecond	UO	UO:0000028	MPRAGE sequence	9	degree	UO	UO:0000185	900	millisecond	UO	UO:0000028	200	Hertz/pixel	176	1	millimeter	UO	UO:0000016	129_T1-weighted image	rawData.control.LiteNIFTI	1000 Functional Connectomes Project International Neuroimaging Data-Sharing Initiative (FCP/INDI)	10.15387/fcp_indi.pro.wchsuchess	QA analysis	QA Extras MPRAGE Control 0028317-0028325	1000 Functional Connectomes Project International Neuroimaging Data-Sharing Initiative (FCP/INDI)	10.15387/fcp_indi.pro.wchsuchess	http://dx.doi.org/10.15387/fcp_indi.pro.wchsuchess	novice
1	Magnetic Resonance Imaging	Siemens 3T TIM Trio	Siemens	3	tesla	UO	UO:0000228	BOLD	240	square millimeter	UO	UO:0000082	205			2000	millisecond	UO	UO:0000028	30	millisecond	UO	UO:0000028	EPI sequence	90	degree	UO	UO:0000185					2442	Hertz/pixel	30	5	millimeter	UO	UO:0000016	1_BOLD	rawData.chess.LiteNIFTI	1000 Functional Connectomes Project International Neuroimaging Data-Sharing Initiative (FCP/INDI)	10.15387/fcp_indi.pro.wchsuchess	QA analysis	QA Extras rfMRI Chess 0028197-0028204	1000 Functional Connectomes Project International Neuroimaging Data-Sharing Initiative (FCP/INDI)	10.15387/fcp_indi.pro.wchsuchess	http://dx.doi.org/10.15387/fcp_indi.pro.wchsuchess	expert
2	Magnetic Resonance Imaging	Siemens 3T TIM Trio	Siemens	3	tesla	UO	UO:0000228	BOLD	240	square millimeter	UO	UO:0000082	205			2000	millisecond	UO	UO:0000028	30	millisecond	UO	UO:0000028	EPI sequence	90	degree	UO	UO:0000185					2442	Hertz/pixel	30	5	millimeter	UO	UO:0000016	2_BOLD	rawData.chess.LiteNIFTI	1000 Functional Connectomes Project International Neuroimaging Data-Sharing Initiative (FCP/INDI)	10.15387/fcp_indi.pro.wchsuchess	QA analysis	QA Extras rfMRI Chess 0028197-0028204	1000 Functional Connectomes Project International Neuroimaging Data-Sharing Initiative (FCP/INDI)	10.15387/fcp_indi.pro.wchsuchess	http://dx.doi.org/10.15387/fcp_indi.pro.wchsuchess	expert
3	Magnetic Resonance Imaging	Siemens 3T TIM Trio	Siemens	3	tesla	UO	UO:0000228	BOLD	240	square millimeter	UO	UO:0000082	205			2000	millisecond	UO	UO:0000028	30	millisecond	UO	UO:0000028	EPI sequence	90	degree	UO	UO:0000185					2442	Hertz/pixel	30	5	millimeter	UO	UO:0000016	3_BOLD	rawData.chess.LiteNIFTI	1000 Functional Connectomes Project International Neuroimaging Data-Sharing Initiative (FCP/INDI)	10.15387/fcp_indi.pro.wchsuchess	QA analysis	QA Extras rfMRI Chess 0028197-0028204	1000 Functional Connectomes Project International Neuroimaging Data-Sharing Initiative (FCP/INDI)	10.15387/fcp_indi.pro.wchsuchess	http://dx.doi.org/10.15387/fcp_indi.pro.wchsuchess	expert
4	Magnetic Resonance Imaging	Siemens 3T TIM Trio	Siemens	3	tesla	UO	UO:0000228	BOLD	240	square millimeter	UO	UO:0000082	205			2000	millisecond	UO	UO:0000028	30	millisecond	UO	UO:0000028	EPI sequence	90	degree	UO	UO:0000185					2442	Hertz/pixel	30	5	millimeter	UO	UO:0000016	4_BOLD	rawData.chess.LiteNIFTI	1000 Functional Connectomes Project International Neuroimaging Data-Sharing Initiative (FCP/INDI)	10.15387/fcp_indi.pro.wchsuchess	QA analysis	QA Extras rfMRI Chess 0028197-0028204	1000 Functional Connectomes Project International Neuroimaging Data-Sharing Initiative (FCP/INDI)	10.15387/fcp_indi.pro.wchsuchess	http://dx.doi.org/10.15387/fcp_indi.pro.wchsuchess	expert
5	Magnetic Resonance Imaging	Siemens 3T TIM Trio	Siemens	3	tesla	UO	UO:0000228	BOLD	240	square millimeter	UO	UO:0000082	205			2000	millisecond	UO	UO:0000028	30	millisecond	UO	UO:0000028	EPI sequence	90	degree	UO	UO:0000185					2442	Hertz/pixel	30	5	millimeter	UO	UO:0000016	5_BOLD	rawData.chess.LiteNIFTI	1000 Functional Connectomes Project International Neuroimaging Data-Sharing Initiative (FCP/INDI)	10.15387/fcp_indi.pro.wchsuchess	QA analysis	QA Extras rfMRI Chess 0028197-0028204	1000 Functional Connectomes Project International Neuroimaging Data-Sharing Initiative (FCP/INDI)	10.15387/fcp_indi.pro.wchsuchess	http://dx.doi.org/10.15387/fcp_indi.pro.wchsuchess	expert
6	Magnetic Resonance Imaging	Siemens 3T TIM Trio	Siemens	3	tesla	UO	UO:0000228	BOLD	240	square millimeter	UO	UO:0000082	205			2000	millisecond	UO	UO:0000028	30	millisecond	UO	UO:0000028	EPI sequence	90	degree	UO	UO:0000185					2442	Hertz/pixel	30	5	millimeter	UO	UO:0000016	6_BOLD	rawData.chess.LiteNIFTI	1000 Functional Connectomes Project International Neuroimaging Data-Sharing Initiative (FCP/INDI)	10.15387/fcp_indi.pro.wchsuchess	QA analysis	QA Extras rfMRI Chess 0028197-0028204	1000 Functional Connectomes Project International Neuroimaging Data-Sharing Initiative (FCP/INDI)	10.15387/fcp_indi.pro.wchsuchess	http://dx.doi.org/10.15387/fcp_indi.pro.wchsuchess	expert
7	Magnetic Resonance Imaging	Siemens 3T TIM Trio	Siemens	3	tesla	UO	UO:0000228	BOLD	240	square millimeter	UO	UO:0000082	205			2000	millisecond	UO	UO:0000028	30	millisecond	UO	UO:0000028	EPI sequence	90	degree	UO	UO:0000185					2442	Hertz/pixel	30	5	millimeter	UO	UO:0000016	7_BOLD	rawData.chess.LiteNIFTI	1000 Functional Connectomes Project International Neuroimaging Data-Sharing Initiative (FCP/INDI)	10.15387/fcp_indi.pro.wchsuchess	QA analysis	QA Extras rfMRI Chess 0028197-0028204	1000 Functional Connectomes Project International Neuroimaging Data-Sharing Initiative (FCP/INDI)	10.15387/fcp_indi.pro.wchsuchess	http://dx.doi.org/10.15387/fcp_indi.pro.wchsuchess	expert
8	Magnetic Resonance Imaging	Siemens 3T TIM Trio	Siemens	3	tesla	UO	UO:0000228	BOLD	240	square millimeter	UO	UO:0000082	205			2000	millisecond	UO	UO:0000028	30	millisecond	UO	UO:0000028	EPI sequence	90	degree	UO	UO:0000185					2442	Hertz/pixel	30	5	millimeter	UO	UO:0000016	8_BOLD	rawData.chess.LiteNIFTI	1000 Functional Connectomes Project International Neuroimaging Data-Sharing Initiative (FCP/INDI)	10.15387/fcp_indi.pro.wchsuchess	QA analysis	QA Extras rfMRI Chess 0028197-0028204	1000 Functional Connectomes Project International Neuroimaging Data-Sharing Initiative (FCP/INDI)	10.15387/fcp_indi.pro.wchsuchess	http://dx.doi.org/10.15387/fcp_indi.pro.wchsuchess	expert
9	Magnetic Resonance Imaging	Siemens 3T TIM Trio	Siemens	3	tesla	UO	UO:0000228	BOLD	240	square millimeter	UO	UO:0000082	205			2000	millisecond	UO	UO:0000028	30	millisecond	UO	UO:0000028	EPI sequence	90	degree	UO	UO:0000185					2442	Hertz/pixel	30	5	millimeter	UO	UO:0000016	9_BOLD	rawData.chess.LiteNIFTI	1000 Functional Connectomes Project International Neuroimaging Data-Sharing Initiative (FCP/INDI)	10.15387/fcp_indi.pro.wchsuchess	QA analysis	QA Extras rfMRI Chess 0028205-0028212	1000 Functional Connectomes Project International Neuroimaging Data-Sharing Initiative (FCP/INDI)	10.15387/fcp_indi.pro.wchsuchess	http://dx.doi.org/10.15387/fcp_indi.pro.wchsuchess	expert
10	Magnetic Resonance Imaging	Siemens 3T TIM Trio	Siemens	3	tesla	UO	UO:0000228	BOLD	240	square millimeter	UO	UO:0000082	205			2000	millisecond	UO	UO:0000028	30	millisecond	UO	UO:0000028	EPI sequence	90	degree	UO	UO:0000185					2442	Hertz/pixel	30	5	millimeter	UO	UO:0000016	10_BOLD	rawData.chess.LiteNIFTI	1000 Functional Connectomes Project International Neuroimaging Data-Sharing Initiative (FCP/INDI)	10.15387/fcp_indi.pro.wchsuchess	QA analysis	QA Extras rfMRI Chess 0028205-0028212	1000 Functional Connectomes Project International Neuroimaging Data-Sharing Initiative (FCP/INDI)	10.15387/fcp_indi.pro.wchsuchess	http://dx.doi.org/10.15387/fcp_indi.pro.wchsuchess	expert
11	Magnetic Resonance Imaging	Siemens 3T TIM Trio	Siemens	3	tesla	UO	UO:0000228	BOLD	240	square millimeter	UO	UO:0000082	205			2000	millisecond	UO	UO:0000028	30	millisecond	UO	UO:0000028	EPI sequence	90	degree	UO	UO:0000185					2442	Hertz/pixel	30	5	millimeter	UO	UO:0000016	11_BOLD	rawData.chess.LiteNIFTI	1000 Functional Connectomes Project International Neuroimaging Data-Sharing Initiative (FCP/INDI)	10.15387/fcp_indi.pro.wchsuchess	QA analysis	QA Extras rfMRI Chess 0028205-0028212	1000 Functional Connectomes Project International Neuroimaging Data-Sharing Initiative (FCP/INDI)	10.15387/fcp_indi.pro.wchsuchess	http://dx.doi.org/10.15387/fcp_indi.pro.wchsuchess	expert
12	Magnetic Resonance Imaging	Siemens 3T TIM Trio	Siemens	3	tesla	UO	UO:0000228	BOLD	240	square millimeter	UO	UO:0000082	205			2000	millisecond	UO	UO:0000028	30	millisecond	UO	UO:0000028	EPI sequence	90	degree	UO	UO:0000185					2442	Hertz/pixel	30	5	millimeter	UO	UO:0000016	12_BOLD	rawData.chess.LiteNIFTI	1000 Functional Connectomes Project International Neuroimaging Data-Sharing Initiative (FCP/INDI)	10.15387/fcp_indi.pro.wchsuchess	QA analysis	QA Extras rfMRI Chess 0028205-0028212	1000 Functional Connectomes Project International Neuroimaging Data-Sharing Initiative (FCP/INDI)	10.15387/fcp_indi.pro.wchsuchess	http://dx.doi.org/10.15387/fcp_indi.pro.wchsuchess	expert
13	Magnetic Resonance Imaging	Siemens 3T TIM Trio	Siemens	3	tesla	UO	UO:0000228	BOLD	240	square millimeter	UO	UO:0000082	205			2000	millisecond	UO	UO:0000028	30	millisecond	UO	UO:0000028	EPI sequence	90	degree	UO	UO:0000185					2442	Hertz/pixel	30	5	millimeter	UO	UO:0000016	13_BOLD	rawData.chess.LiteNIFTI	1000 Functional Connectomes Project International Neuroimaging Data-Sharing Initiative (FCP/INDI)	10.15387/fcp_indi.pro.wchsuchess	QA analysis	QA Extras rfMRI Chess 0028205-0028212	1000 Functional Connectomes Project International Neuroimaging Data-Sharing Initiative (FCP/INDI)	10.15387/fcp_indi.pro.wchsuchess	http://dx.doi.org/10.15387/fcp_indi.pro.wchsuchess	expert
14	Magnetic Resonance Imaging	Siemens 3T TIM Trio	Siemens	3	tesla	UO	UO:0000228	BOLD	240	square millimeter	UO	UO:0000082	205			2000	millisecond	UO	UO:0000028	30	millisecond	UO	UO:0000028	EPI sequence	90	degree	UO	UO:0000185					2442	Hertz/pixel	30	5	millimeter	UO	UO:0000016	14_BOLD	rawData.chess.LiteNIFTI	1000 Functional Connectomes Project International Neuroimaging Data-Sharing Initiative (FCP/INDI)	10.15387/fcp_indi.pro.wchsuchess	QA analysis	QA Extras rfMRI Chess 0028205-0028212	1000 Functional Connectomes Project International Neuroimaging Data-Sharing Initiative (FCP/INDI)	10.15387/fcp_indi.pro.wchsuchess	http://dx.doi.org/10.15387/fcp_indi.pro.wchsuchess	expert
15	Magnetic Resonance Imaging	Siemens 3T TIM Trio	Siemens	3	tesla	UO	UO:0000228	BOLD	240	square millimeter	UO	UO:0000082	205			2000	millisecond	UO	UO:0000028	30	millisecond	UO	UO:0000028	EPI sequence	90	degree	UO	UO:0000185					2442	Hertz/pixel	30	5	millimeter	UO	UO:0000016	15_BOLD	rawData.chess.LiteNIFTI	1000 Functional Connectomes Project International Neuroimaging Data-Sharing Initiative (FCP/INDI)	10.15387/fcp_indi.pro.wchsuchess	QA analysis	QA Extras rfMRI Chess 0028205-0028212	1000 Functional Connectomes Project International Neuroimaging Data-Sharing Initiative (FCP/INDI)	10.15387/fcp_indi.pro.wchsuchess	http://dx.doi.org/10.15387/fcp_indi.pro.wchsuchess	expert
16	Magnetic Resonance Imaging	Siemens 3T TIM Trio	Siemens	3	tesla	UO	UO:0000228	BOLD	240	square millimeter	UO	UO:0000082	205			2000	millisecond	UO	UO:0000028	30	millisecond	UO	UO:0000028	EPI sequence	90	degree	UO	UO:0000185					2442	Hertz/pixel	30	5	millimeter	UO	UO:0000016	16_BOLD	rawData.chess.LiteNIFTI	1000 Functional Connectomes Project International Neuroimaging Data-Sharing Initiative (FCP/INDI)	10.15387/fcp_indi.pro.wchsuchess	QA analysis	QA Extras rfMRI Chess 0028205-0028212	1000 Functional Connectomes Project International Neuroimaging Data-Sharing Initiative (FCP/INDI)	10.15387/fcp_indi.pro.wchsuchess	http://dx.doi.org/10.15387/fcp_indi.pro.wchsuchess	expert
17	Magnetic Resonance Imaging	Siemens 3T TIM Trio	Siemens	3	tesla	UO	UO:0000228	BOLD	240	square millimeter	UO	UO:0000082	205			2000	millisecond	UO	UO:0000028	30	millisecond	UO	UO:0000028	EPI sequence	90	degree	UO	UO:0000185					2442	Hertz/pixel	30	5	millimeter	UO	UO:0000016	17_BOLD	rawData.chess.LiteNIFTI	1000 Functional Connectomes Project International Neuroimaging Data-Sharing Initiative (FCP/INDI)	10.15387/fcp_indi.pro.wchsuchess	QA analysis	QA Extras rfMRI Chess 0028213-0028220	1000 Functional Connectomes Project International Neuroimaging Data-Sharing Initiative (FCP/INDI)	10.15387/fcp_indi.pro.wchsuchess	http://dx.doi.org/10.15387/fcp_indi.pro.wchsuchess	expert
18	Magnetic Resonance Imaging	Siemens 3T TIM Trio	Siemens	3	tesla	UO	UO:0000228	BOLD	240	square millimeter	UO	UO:0000082	205			2000	millisecond	UO	UO:0000028	30	millisecond	UO	UO:0000028	EPI sequence	90	degree	UO	UO:0000185					2442	Hertz/pixel	30	5	millimeter	UO	UO:0000016	18_BOLD	rawData.chess.LiteNIFTI	1000 Functional Connectomes Project International Neuroimaging Data-Sharing Initiative (FCP/INDI)	10.15387/fcp_indi.pro.wchsuchess	QA analysis	QA Extras rfMRI Chess 0028213-0028220	1000 Functional Connectomes Project International Neuroimaging Data-Sharing Initiative (FCP/INDI)	10.15387/fcp_indi.pro.wchsuchess	http://dx.doi.org/10.15387/fcp_indi.pro.wchsuchess	expert
19	Magnetic Resonance Imaging	Siemens 3T TIM Trio	Siemens	3	tesla	UO	UO:0000228	BOLD	240	square millimeter	UO	UO:0000082	205			2000	millisecond	UO	UO:0000028	30	millisecond	UO	UO:0000028	EPI sequence	90	degree	UO	UO:0000185					2442	Hertz/pixel	30	5	millimeter	UO	UO:0000016	19_BOLD	rawData.chess.LiteNIFTI	1000 Functional Connectomes Project International Neuroimaging Data-Sharing Initiative (FCP/INDI)	10.15387/fcp_indi.pro.wchsuchess	QA analysis	QA Extras rfMRI Chess 0028213-0028220	1000 Functional Connectomes Project International Neuroimaging Data-Sharing Initiative (FCP/INDI)	10.15387/fcp_indi.pro.wchsuchess	http://dx.doi.org/10.15387/fcp_indi.pro.wchsuchess	expert
20	Magnetic Resonance Imaging	Siemens 3T TIM Trio	Siemens	3	tesla	UO	UO:0000228	BOLD	240	square millimeter	UO	UO:0000082	205			2000	millisecond	UO	UO:0000028	30	millisecond	UO	UO:0000028	EPI sequence	90	degree	UO	UO:0000185					2442	Hertz/pixel	30	5	millimeter	UO	UO:0000016	20_BOLD	rawData.chess.LiteNIFTI	1000 Functional Connectomes Project International Neuroimaging Data-Sharing Initiative (FCP/INDI)	10.15387/fcp_indi.pro.wchsuchess	QA analysis	QA Extras rfMRI Chess 0028213-0028220	1000 Functional Connectomes Project International Neuroimaging Data-Sharing Initiative (FCP/INDI)	10.15387/fcp_indi.pro.wchsuchess	http://dx.doi.org/10.15387/fcp_indi.pro.wchsuchess	expert
21	Magnetic Resonance Imaging	Siemens 3T TIM Trio	Siemens	3	tesla	UO	UO:0000228	BOLD	240	square millimeter	UO	UO:0000082	205			2000	millisecond	UO	UO:0000028	30	millisecond	UO	UO:0000028	EPI sequence	90	degree	UO	UO:0000185					2442	Hertz/pixel	30	5	millimeter	UO	UO:0000016	21_BOLD	rawData.chess.LiteNIFTI	1000 Functional Connectomes Project International Neuroimaging Data-Sharing Initiative (FCP/INDI)	10.15387/fcp_indi.pro.wchsuchess	QA analysis	QA Extras rfMRI Chess 0028213-0028220	1000 Functional Connectomes Project International Neuroimaging Data-Sharing Initiative (FCP/INDI)	10.15387/fcp_indi.pro.wchsuchess	http://dx.doi.org/10.15387/fcp_indi.pro.wchsuchess	expert
22	Magnetic Resonance Imaging	Siemens 3T TIM Trio	Siemens	3	tesla	UO	UO:0000228	BOLD	240	square millimeter	UO	UO:0000082	205			2000	millisecond	UO	UO:0000028	30	millisecond	UO	UO:0000028	EPI sequence	90	degree	UO	UO:0000185					2442	Hertz/pixel	30	5	millimeter	UO	UO:0000016	22_BOLD	rawData.chess.LiteNIFTI	1000 Functional Connectomes Project International Neuroimaging Data-Sharing Initiative (FCP/INDI)	10.15387/fcp_indi.pro.wchsuchess	QA analysis	QA Extras rfMRI Chess 0028213-0028220	1000 Functional Connectomes Project International Neuroimaging Data-Sharing Initiative (FCP/INDI)	10.15387/fcp_indi.pro.wchsuchess	http://dx.doi.org/10.15387/fcp_indi.pro.wchsuchess	expert
23	Magnetic Resonance Imaging	Siemens 3T TIM Trio	Siemens	3	tesla	UO	UO:0000228	BOLD	240	square millimeter	UO	UO:0000082	205			2000	millisecond	UO	UO:0000028	30	millisecond	UO	UO:0000028	EPI sequence	90	degree	UO	UO:0000185					2442	Hertz/pixel	30	5	millimeter	UO	UO:0000016	23_BOLD	rawData.chess.LiteNIFTI	1000 Functional Connectomes Project International Neuroimaging Data-Sharing Initiative (FCP/INDI)	10.15387/fcp_indi.pro.wchsuchess	QA analysis	QA Extras rfMRI Chess 0028213-0028220	1000 Functional Connectomes Project International Neuroimaging Data-Sharing Initiative (FCP/INDI)	10.15387/fcp_indi.pro.wchsuchess	http://dx.doi.org/10.15387/fcp_indi.pro.wchsuchess	expert
24	Magnetic Resonance Imaging	Siemens 3T TIM Trio	Siemens	3	tesla	UO	UO:0000228	BOLD	240	square millimeter	UO	UO:0000082	205			2000	millisecond	UO	UO:0000028	30	millisecond	UO	UO:0000028	EPI sequence	90	degree	UO	UO:0000185					2442	Hertz/pixel	30	5	millimeter	UO	UO:0000016	24_BOLD	rawData.chess.LiteNIFTI	1000 Functional Connectomes Project International Neuroimaging Data-Sharing Initiative (FCP/INDI)	10.15387/fcp_indi.pro.wchsuchess	QA analysis	QA Extras rfMRI Chess 0028213-0028220	1000 Functional Connectomes Project International Neuroimaging Data-Sharing Initiative (FCP/INDI)	10.15387/fcp_indi.pro.wchsuchess	http://dx.doi.org/10.15387/fcp_indi.pro.wchsuchess	expert
25	Magnetic Resonance Imaging	Siemens 3T TIM Trio	Siemens	3	tesla	UO	UO:0000228	BOLD	240	square millimeter	UO	UO:0000082	205			2000	millisecond	UO	UO:0000028	30	millisecond	UO	UO:0000028	EPI sequence	90	degree	UO	UO:0000185					2442	Hertz/pixel	30	5	millimeter	UO	UO:0000016	25_BOLD	rawData.chess.LiteNIFTI	1000 Functional Connectomes Project International Neuroimaging Data-Sharing Initiative (FCP/INDI)	10.15387/fcp_indi.pro.wchsuchess	QA analysis	QA Extras rfMRI Chess 0028221-0028225	1000 Functional Connectomes Project International Neuroimaging Data-Sharing Initiative (FCP/INDI)	10.15387/fcp_indi.pro.wchsuchess	http://dx.doi.org/10.15387/fcp_indi.pro.wchsuchess	expert
26	Magnetic Resonance Imaging	Siemens 3T TIM Trio	Siemens	3	tesla	UO	UO:0000228	BOLD	240	square millimeter	UO	UO:0000082	205			2000	millisecond	UO	UO:0000028	30	millisecond	UO	UO:0000028	EPI sequence	90	degree	UO	UO:0000185					2442	Hertz/pixel	30	5	millimeter	UO	UO:0000016	26_BOLD	rawData.chess.LiteNIFTI	1000 Functional Connectomes Project International Neuroimaging Data-Sharing Initiative (FCP/INDI)	10.15387/fcp_indi.pro.wchsuchess	QA analysis	QA Extras rfMRI Chess 0028221-0028225	1000 Functional Connectomes Project International Neuroimaging Data-Sharing Initiative (FCP/INDI)	10.15387/fcp_indi.pro.wchsuchess	http://dx.doi.org/10.15387/fcp_indi.pro.wchsuchess	expert
27	Magnetic Resonance Imaging	Siemens 3T TIM Trio	Siemens	3	tesla	UO	UO:0000228	BOLD	240	square millimeter	UO	UO:0000082	205			2000	millisecond	UO	UO:0000028	30	millisecond	UO	UO:0000028	EPI sequence	90	degree	UO	UO:0000185					2442	Hertz/pixel	30	5	millimeter	UO	UO:0000016	27_BOLD	rawData.chess.LiteNIFTI	1000 Functional Connectomes Project International Neuroimaging Data-Sharing Initiative (FCP/INDI)	10.15387/fcp_indi.pro.wchsuchess	QA analysis	QA Extras rfMRI Chess 0028221-0028225	1000 Functional Connectomes Project International Neuroimaging Data-Sharing Initiative (FCP/INDI)	10.15387/fcp_indi.pro.wchsuchess	http://dx.doi.org/10.15387/fcp_indi.pro.wchsuchess	expert
28	Magnetic Resonance Imaging	Siemens 3T TIM Trio	Siemens	3	tesla	UO	UO:0000228	BOLD	240	square millimeter	UO	UO:0000082	205			2000	millisecond	UO	UO:0000028	30	millisecond	UO	UO:0000028	EPI sequence	90	degree	UO	UO:0000185					2442	Hertz/pixel	30	5	millimeter	UO	UO:0000016	28_BOLD	rawData.chess.LiteNIFTI	1000 Functional Connectomes Project International Neuroimaging Data-Sharing Initiative (FCP/INDI)	10.15387/fcp_indi.pro.wchsuchess	QA analysis	QA Extras rfMRI Chess 0028221-0028225	1000 Functional Connectomes Project International Neuroimaging Data-Sharing Initiative (FCP/INDI)	10.15387/fcp_indi.pro.wchsuchess	http://dx.doi.org/10.15387/fcp_indi.pro.wchsuchess	expert
29	Magnetic Resonance Imaging	Siemens 3T TIM Trio	Siemens	3	tesla	UO	UO:0000228	BOLD	240	square millimeter	UO	UO:0000082	205			2000	millisecond	UO	UO:0000028	30	millisecond	UO	UO:0000028	EPI sequence	90	degree	UO	UO:0000185					2442	Hertz/pixel	30	5	millimeter	UO	UO:0000016	29_BOLD	rawData.chess.LiteNIFTI	1000 Functional Connectomes Project International Neuroimaging Data-Sharing Initiative (FCP/INDI)	10.15387/fcp_indi.pro.wchsuchess	QA analysis	QA Extras rfMRI Chess 0028221-0028225	1000 Functional Connectomes Project International Neuroimaging Data-Sharing Initiative (FCP/INDI)	10.15387/fcp_indi.pro.wchsuchess	http://dx.doi.org/10.15387/fcp_indi.pro.wchsuchess	expert
101	Magnetic Resonance Imaging	Siemens 3T TIM Trio	Siemens	3	tesla	UO	UO:0000228	BOLD	240	square millimeter	UO	UO:0000082	205			2000	millisecond	UO	UO:0000028	30	millisecond	UO	UO:0000028	EPI sequence	90	degree	UO	UO:0000185					2442	Hertz/pixel	30	5	millimeter	UO	UO:0000016	101_BOLD	rawData.control.LiteNIFTI	1000 Functional Connectomes Project International Neuroimaging Data-Sharing Initiative (FCP/INDI)	10.15387/fcp_indi.pro.wchsuchess	QA analysis	QA Extras rfMRI Control 0028297-0028304	1000 Functional Connectomes Project International Neuroimaging Data-Sharing Initiative (FCP/INDI)	10.15387/fcp_indi.pro.wchsuchess	http://dx.doi.org/10.15387/fcp_indi.pro.wchsuchess	novice
102	Magnetic Resonance Imaging	Siemens 3T TIM Trio	Siemens	3	tesla	UO	UO:0000228	BOLD	240	square millimeter	UO	UO:0000082	205			2000	millisecond	UO	UO:0000028	30	millisecond	UO	UO:0000028	EPI sequence	90	degree	UO	UO:0000185					2442	Hertz/pixel	30	5	millimeter	UO	UO:0000016	102_BOLD	rawData.control.LiteNIFTI	1000 Functional Connectomes Project International Neuroimaging Data-Sharing Initiative (FCP/INDI)	10.15387/fcp_indi.pro.wchsuchess	QA analysis	QA Extras rfMRI Control 0028297-0028304	1000 Functional Connectomes Project International Neuroimaging Data-Sharing Initiative (FCP/INDI)	10.15387/fcp_indi.pro.wchsuchess	http://dx.doi.org/10.15387/fcp_indi.pro.wchsuchess	novice
103	Magnetic Resonance Imaging	Siemens 3T TIM Trio	Siemens	3	tesla	UO	UO:0000228	BOLD	240	square millimeter	UO	UO:0000082	205			2000	millisecond	UO	UO:0000028	30	millisecond	UO	UO:0000028	EPI sequence	90	degree	UO	UO:0000185					2442	Hertz/pixel	30	5	millimeter	UO	UO:0000016	103_BOLD	rawData.control.LiteNIFTI	1000 Functional Connectomes Project International Neuroimaging Data-Sharing Initiative (FCP/INDI)	10.15387/fcp_indi.pro.wchsuchess	QA analysis	QA Extras rfMRI Control 0028297-0028304	1000 Functional Connectomes Project International Neuroimaging Data-Sharing Initiative (FCP/INDI)	10.15387/fcp_indi.pro.wchsuchess	http://dx.doi.org/10.15387/fcp_indi.pro.wchsuchess	novice
104	Magnetic Resonance Imaging	Siemens 3T TIM Trio	Siemens	3	tesla	UO	UO:0000228	BOLD	240	square millimeter	UO	UO:0000082	205			2000	millisecond	UO	UO:0000028	30	millisecond	UO	UO:0000028	EPI sequence	90	degree	UO	UO:0000185					2442	Hertz/pixel	30	5	millimeter	UO	UO:0000016	104_BOLD	rawData.control.LiteNIFTI	1000 Functional Connectomes Project International Neuroimaging Data-Sharing Initiative (FCP/INDI)	10.15387/fcp_indi.pro.wchsuchess	QA analysis	QA Extras rfMRI Control 0028297-0028304	1000 Functional Connectomes Project International Neuroimaging Data-Sharing Initiative (FCP/INDI)	10.15387/fcp_indi.pro.wchsuchess	http://dx.doi.org/10.15387/fcp_indi.pro.wchsuchess	novice
105	Magnetic Resonance Imaging	Siemens 3T TIM Trio	Siemens	3	tesla	UO	UO:0000228	BOLD	240	square millimeter	UO	UO:0000082	205			2000	millisecond	UO	UO:0000028	30	millisecond	UO	UO:0000028	EPI sequence	90	degree	UO	UO:0000185					2442	Hertz/pixel	30	5	millimeter	UO	UO:0000016	105_BOLD	rawData.control.LiteNIFTI	1000 Functional Connectomes Project International Neuroimaging Data-Sharing Initiative (FCP/INDI)	10.15387/fcp_indi.pro.wchsuchess	QA analysis	QA Extras rfMRI Control 0028297-0028304	1000 Functional Connectomes Project International Neuroimaging Data-Sharing Initiative (FCP/INDI)	10.15387/fcp_indi.pro.wchsuchess	http://dx.doi.org/10.15387/fcp_indi.pro.wchsuchess	novice
106	Magnetic Resonance Imaging	Siemens 3T TIM Trio	Siemens	3	tesla	UO	UO:0000228	BOLD	240	square millimeter	UO	UO:0000082	205			2000	millisecond	UO	UO:0000028	30	millisecond	UO	UO:0000028	EPI sequence	90	degree	UO	UO:0000185					2442	Hertz/pixel	30	5	millimeter	UO	UO:0000016	106_BOLD	rawData.control.LiteNIFTI	1000 Functional Connectomes Project International Neuroimaging Data-Sharing Initiative (FCP/INDI)	10.15387/fcp_indi.pro.wchsuchess	QA analysis	QA Extras rfMRI Control 0028297-0028304	1000 Functional Connectomes Project International Neuroimaging Data-Sharing Initiative (FCP/INDI)	10.15387/fcp_indi.pro.wchsuchess	http://dx.doi.org/10.15387/fcp_indi.pro.wchsuchess	novice
107	Magnetic Resonance Imaging	Siemens 3T TIM Trio	Siemens	3	tesla	UO	UO:0000228	BOLD	240	square millimeter	UO	UO:0000082	205			2000	millisecond	UO	UO:0000028	30	millisecond	UO	UO:0000028	EPI sequence	90	degree	UO	UO:0000185					2442	Hertz/pixel	30	5	millimeter	UO	UO:0000016	107_BOLD	rawData.control.LiteNIFTI	1000 Functional Connectomes Project International Neuroimaging Data-Sharing Initiative (FCP/INDI)	10.15387/fcp_indi.pro.wchsuchess	QA analysis	QA Extras rfMRI Control 0028297-0028304	1000 Functional Connectomes Project International Neuroimaging Data-Sharing Initiative (FCP/INDI)	10.15387/fcp_indi.pro.wchsuchess	http://dx.doi.org/10.15387/fcp_indi.pro.wchsuchess	novice
108	Magnetic Resonance Imaging	Siemens 3T TIM Trio	Siemens	3	tesla	UO	UO:0000228	BOLD	240	square millimeter	UO	UO:0000082	205			2000	millisecond	UO	UO:0000028	30	millisecond	UO	UO:0000028	EPI sequence	90	degree	UO	UO:0000185					2442	Hertz/pixel	30	5	millimeter	UO	UO:0000016	108_BOLD	rawData.control.LiteNIFTI	1000 Functional Connectomes Project International Neuroimaging Data-Sharing Initiative (FCP/INDI)	10.15387/fcp_indi.pro.wchsuchess	QA analysis	QA Extras rfMRI Control 0028297-0028304	1000 Functional Connectomes Project International Neuroimaging Data-Sharing Initiative (FCP/INDI)	10.15387/fcp_indi.pro.wchsuchess	http://dx.doi.org/10.15387/fcp_indi.pro.wchsuchess	novice
109	Magnetic Resonance Imaging	Siemens 3T TIM Trio	Siemens	3	tesla	UO	UO:0000228	BOLD	240	square millimeter	UO	UO:0000082	205			2000	millisecond	UO	UO:0000028	30	millisecond	UO	UO:0000028	EPI sequence	90	degree	UO	UO:0000185					2442	Hertz/pixel	30	5	millimeter	UO	UO:0000016	109_BOLD	rawData.control.LiteNIFTI	1000 Functional Connectomes Project International Neuroimaging Data-Sharing Initiative (FCP/INDI)	10.15387/fcp_indi.pro.wchsuchess	QA analysis	QA Extras rfMRI Control 0028305-0028312	1000 Functional Connectomes Project International Neuroimaging Data-Sharing Initiative (FCP/INDI)	10.15387/fcp_indi.pro.wchsuchess	http://dx.doi.org/10.15387/fcp_indi.pro.wchsuchess	novice
110	Magnetic Resonance Imaging	Siemens 3T TIM Trio	Siemens	3	tesla	UO	UO:0000228	BOLD	240	square millimeter	UO	UO:0000082	205			2000	millisecond	UO	UO:0000028	30	millisecond	UO	UO:0000028	EPI sequence	90	degree	UO	UO:0000185					2442	Hertz/pixel	30	5	millimeter	UO	UO:0000016	110_BOLD	rawData.control.LiteNIFTI	1000 Functional Connectomes Project International Neuroimaging Data-Sharing Initiative (FCP/INDI)	10.15387/fcp_indi.pro.wchsuchess	QA analysis	QA Extras rfMRI Control 0028305-0028312	1000 Functional Connectomes Project International Neuroimaging Data-Sharing Initiative (FCP/INDI)	10.15387/fcp_indi.pro.wchsuchess	http://dx.doi.org/10.15387/fcp_indi.pro.wchsuchess	novice
111	Magnetic Resonance Imaging	Siemens 3T TIM Trio	Siemens	3	tesla	UO	UO:0000228	BOLD	240	square millimeter	UO	UO:0000082	205			2000	millisecond	UO	UO:0000028	30	millisecond	UO	UO:0000028	EPI sequence	90	degree	UO	UO:0000185					2442	Hertz/pixel	30	5	millimeter	UO	UO:0000016	111_BOLD	rawData.control.LiteNIFTI	1000 Functional Connectomes Project International Neuroimaging Data-Sharing Initiative (FCP/INDI)	10.15387/fcp_indi.pro.wchsuchess	QA analysis	QA Extras rfMRI Control 0028305-0028312	1000 Functional Connectomes Project International Neuroimaging Data-Sharing Initiative (FCP/INDI)	10.15387/fcp_indi.pro.wchsuchess	http://dx.doi.org/10.15387/fcp_indi.pro.wchsuchess	novice
112	Magnetic Resonance Imaging	Siemens 3T TIM Trio	Siemens	3	tesla	UO	UO:0000228	BOLD	240	square millimeter	UO	UO:0000082	205			2000	millisecond	UO	UO:0000028	30	millisecond	UO	UO:0000028	EPI sequence	90	degree	UO	UO:0000185					2442	Hertz/pixel	30	5	millimeter	UO	UO:0000016	112_BOLD	rawData.control.LiteNIFTI	1000 Functional Connectomes Project International Neuroimaging Data-Sharing Initiative (FCP/INDI)	10.15387/fcp_indi.pro.wchsuchess	QA analysis	QA Extras rfMRI Control 0028305-0028312	1000 Functional Connectomes Project International Neuroimaging Data-Sharing Initiative (FCP/INDI)	10.15387/fcp_indi.pro.wchsuchess	http://dx.doi.org/10.15387/fcp_indi.pro.wchsuchess	novice
113	Magnetic Resonance Imaging	Siemens 3T TIM Trio	Siemens	3	tesla	UO	UO:0000228	BOLD	240	square millimeter	UO	UO:0000082	205			2000	millisecond	UO	UO:0000028	30	millisecond	UO	UO:0000028	EPI sequence	90	degree	UO	UO:0000185					2442	Hertz/pixel	30	5	millimeter	UO	UO:0000016	113_BOLD	rawData.control.LiteNIFTI	1000 Functional Connectomes Project International Neuroimaging Data-Sharing Initiative (FCP/INDI)	10.15387/fcp_indi.pro.wchsuchess	QA analysis	QA Extras rfMRI Control 0028305-0028312	1000 Functional Connectomes Project International Neuroimaging Data-Sharing Initiative (FCP/INDI)	10.15387/fcp_indi.pro.wchsuchess	http://dx.doi.org/10.15387/fcp_indi.pro.wchsuchess	novice
114	Magnetic Resonance Imaging	Siemens 3T TIM Trio	Siemens	3	tesla	UO	UO:0000228	BOLD	240	square millimeter	UO	UO:0000082	205			2000	millisecond	UO	UO:0000028	30	millisecond	UO	UO:0000028	EPI sequence	90	degree	UO	UO:0000185					2442	Hertz/pixel	30	5	millimeter	UO	UO:0000016	114_BOLD	rawData.control.LiteNIFTI	1000 Functional Connectomes Project International Neuroimaging Data-Sharing Initiative (FCP/INDI)	10.15387/fcp_indi.pro.wchsuchess	QA analysis	QA Extras rfMRI Control 0028305-0028312	1000 Functional Connectomes Project International Neuroimaging Data-Sharing Initiative (FCP/INDI)	10.15387/fcp_indi.pro.wchsuchess	http://dx.doi.org/10.15387/fcp_indi.pro.wchsuchess	novice
115	Magnetic Resonance Imaging	Siemens 3T TIM Trio	Siemens	3	tesla	UO	UO:0000228	BOLD	240	square millimeter	UO	UO:0000082	205			2000	millisecond	UO	UO:0000028	30	millisecond	UO	UO:0000028	EPI sequence	90	degree	UO	UO:0000185					2442	Hertz/pixel	30	5	millimeter	UO	UO:0000016	115_BOLD	rawData.control.LiteNIFTI	1000 Functional Connectomes Project International Neuroimaging Data-Sharing Initiative (FCP/INDI)	10.15387/fcp_indi.pro.wchsuchess	QA analysis	QA Extras rfMRI Control 0028305-0028312	1000 Functional Connectomes Project International Neuroimaging Data-Sharing Initiative (FCP/INDI)	10.15387/fcp_indi.pro.wchsuchess	http://dx.doi.org/10.15387/fcp_indi.pro.wchsuchess	novice
116	Magnetic Resonance Imaging	Siemens 3T TIM Trio	Siemens	3	tesla	UO	UO:0000228	BOLD	240	square millimeter	UO	UO:0000082	205			2000	millisecond	UO	UO:0000028	30	millisecond	UO	UO:0000028	EPI sequence	90	degree	UO	UO:0000185					2442	Hertz/pixel	30	5	millimeter	UO	UO:0000016	116_BOLD	rawData.control.LiteNIFTI	1000 Functional Connectomes Project International Neuroimaging Data-Sharing Initiative (FCP/INDI)	10.15387/fcp_indi.pro.wchsuchess	QA analysis	QA Extras rfMRI Control 0028305-0028312	1000 Functional Connectomes Project International Neuroimaging Data-Sharing Initiative (FCP/INDI)	10.15387/fcp_indi.pro.wchsuchess	http://dx.doi.org/10.15387/fcp_indi.pro.wchsuchess	novice
117	Magnetic Resonance Imaging	Siemens 3T TIM Trio	Siemens	3	tesla	UO	UO:0000228	BOLD	240	square millimeter	UO	UO:0000082	205			2000	millisecond	UO	UO:0000028	30	millisecond	UO	UO:0000028	EPI sequence	90	degree	UO	UO:0000185					2442	Hertz/pixel	30	5	millimeter	UO	UO:0000016	117_BOLD	rawData.control.LiteNIFTI	1000 Functional Connectomes Project International Neuroimaging Data-Sharing Initiative (FCP/INDI)	10.15387/fcp_indi.pro.wchsuchess	QA analysis	QA Extras rfMRI Control 0028313-0028320	1000 Functional Connectomes Project International Neuroimaging Data-Sharing Initiative (FCP/INDI)	10.15387/fcp_indi.pro.wchsuchess	http://dx.doi.org/10.15387/fcp_indi.pro.wchsuchess	novice
118	Magnetic Resonance Imaging	Siemens 3T TIM Trio	Siemens	3	tesla	UO	UO:0000228	BOLD	240	square millimeter	UO	UO:0000082	205			2000	millisecond	UO	UO:0000028	30	millisecond	UO	UO:0000028	EPI sequence	90	degree	UO	UO:0000185					2442	Hertz/pixel	30	5	millimeter	UO	UO:0000016	118_BOLD	rawData.control.LiteNIFTI	1000 Functional Connectomes Project International Neuroimaging Data-Sharing Initiative (FCP/INDI)	10.15387/fcp_indi.pro.wchsuchess	QA analysis	QA Extras rfMRI Control 0028313-0028320	1000 Functional Connectomes Project International Neuroimaging Data-Sharing Initiative (FCP/INDI)	10.15387/fcp_indi.pro.wchsuchess	http://dx.doi.org/10.15387/fcp_indi.pro.wchsuchess	novice
119	Magnetic Resonance Imaging	Siemens 3T TIM Trio	Siemens	3	tesla	UO	UO:0000228	BOLD	240	square millimeter	UO	UO:0000082	205			2000	millisecond	UO	UO:0000028	30	millisecond	UO	UO:0000028	EPI sequence	90	degree	UO	UO:0000185					2442	Hertz/pixel	30	5	millimeter	UO	UO:0000016	119_BOLD	rawData.control.LiteNIFTI	1000 Functional Connectomes Project International Neuroimaging Data-Sharing Initiative (FCP/INDI)	10.15387/fcp_indi.pro.wchsuchess	QA analysis	QA Extras rfMRI Control 0028313-0028320	1000 Functional Connectomes Project International Neuroimaging Data-Sharing Initiative (FCP/INDI)	10.15387/fcp_indi.pro.wchsuchess	http://dx.doi.org/10.15387/fcp_indi.pro.wchsuchess	novice
120	Magnetic Resonance Imaging	Siemens 3T TIM Trio	Siemens	3	tesla	UO	UO:0000228	BOLD	240	square millimeter	UO	UO:0000082	205			2000	millisecond	UO	UO:0000028	30	millisecond	UO	UO:0000028	EPI sequence	90	degree	UO	UO:0000185					2442	Hertz/pixel	30	5	millimeter	UO	UO:0000016	120_BOLD	rawData.control.LiteNIFTI	1000 Functional Connectomes Project International Neuroimaging Data-Sharing Initiative (FCP/INDI)	10.15387/fcp_indi.pro.wchsuchess	QA analysis	QA Extras rfMRI Control 0028313-0028320	1000 Functional Connectomes Project International Neuroimaging Data-Sharing Initiative (FCP/INDI)	10.15387/fcp_indi.pro.wchsuchess	http://dx.doi.org/10.15387/fcp_indi.pro.wchsuchess	novice
121	Magnetic Resonance Imaging	Siemens 3T TIM Trio	Siemens	3	tesla	UO	UO:0000228	BOLD	240	square millimeter	UO	UO:0000082	205			2000	millisecond	UO	UO:0000028	30	millisecond	UO	UO:0000028	EPI sequence	90	degree	UO	UO:0000185					2442	Hertz/pixel	30	5	millimeter	UO	UO:0000016	121_BOLD	rawData.control.LiteNIFTI	1000 Functional Connectomes Project International Neuroimaging Data-Sharing Initiative (FCP/INDI)	10.15387/fcp_indi.pro.wchsuchess	QA analysis	QA Extras rfMRI Control 0028313-0028320	1000 Functional Connectomes Project International Neuroimaging Data-Sharing Initiative (FCP/INDI)	10.15387/fcp_indi.pro.wchsuchess	http://dx.doi.org/10.15387/fcp_indi.pro.wchsuchess	novice
122	Magnetic Resonance Imaging	Siemens 3T TIM Trio	Siemens	3	tesla	UO	UO:0000228	BOLD	240	square millimeter	UO	UO:0000082	205			2000	millisecond	UO	UO:0000028	30	millisecond	UO	UO:0000028	EPI sequence	90	degree	UO	UO:0000185					2442	Hertz/pixel	30	5	millimeter	UO	UO:0000016	122_BOLD	rawData.control.LiteNIFTI	1000 Functional Connectomes Project International Neuroimaging Data-Sharing Initiative (FCP/INDI)	10.15387/fcp_indi.pro.wchsuchess	QA analysis	QA Extras rfMRI Control 0028313-0028320	1000 Functional Connectomes Project International Neuroimaging Data-Sharing Initiative (FCP/INDI)	10.15387/fcp_indi.pro.wchsuchess	http://dx.doi.org/10.15387/fcp_indi.pro.wchsuchess	novice
123	Magnetic Resonance Imaging	Siemens 3T TIM Trio	Siemens	3	tesla	UO	UO:0000228	BOLD	240	square millimeter	UO	UO:0000082	205			2000	millisecond	UO	UO:0000028	30	millisecond	UO	UO:0000028	EPI sequence	90	degree	UO	UO:0000185					2442	Hertz/pixel	30	5	millimeter	UO	UO:0000016	123_BOLD	rawData.control.LiteNIFTI	1000 Functional Connectomes Project International Neuroimaging Data-Sharing Initiative (FCP/INDI)	10.15387/fcp_indi.pro.wchsuchess	QA analysis	QA Extras rfMRI Control 0028313-0028320	1000 Functional Connectomes Project International Neuroimaging Data-Sharing Initiative (FCP/INDI)	10.15387/fcp_indi.pro.wchsuchess	http://dx.doi.org/10.15387/fcp_indi.pro.wchsuchess	novice
124	Magnetic Resonance Imaging	Siemens 3T TIM Trio	Siemens	3	tesla	UO	UO:0000228	BOLD	240	square millimeter	UO	UO:0000082	205			2000	millisecond	UO	UO:0000028	30	millisecond	UO	UO:0000028	EPI sequence	90	degree	UO	UO:0000185					2442	Hertz/pixel	30	5	millimeter	UO	UO:0000016	124_BOLD	rawData.control.LiteNIFTI	1000 Functional Connectomes Project International Neuroimaging Data-Sharing Initiative (FCP/INDI)	10.15387/fcp_indi.pro.wchsuchess	QA analysis	QA Extras rfMRI Control 0028313-0028320	1000 Functional Connectomes Project International Neuroimaging Data-Sharing Initiative (FCP/INDI)	10.15387/fcp_indi.pro.wchsuchess	http://dx.doi.org/10.15387/fcp_indi.pro.wchsuchess	novice
125	Magnetic Resonance Imaging	Siemens 3T TIM Trio	Siemens	3	tesla	UO	UO:0000228	BOLD	240	square millimeter	UO	UO:0000082	205			2000	millisecond	UO	UO:0000028	30	millisecond	UO	UO:0000028	EPI sequence	90	degree	UO	UO:0000185					2442	Hertz/pixel	30	5	millimeter	UO	UO:0000016	125_BOLD	rawData.control.LiteNIFTI	1000 Functional Connectomes Project International Neuroimaging Data-Sharing Initiative (FCP/INDI)	10.15387/fcp_indi.pro.wchsuchess	QA analysis	QA Extras rfMRI Control 0028321-0028325	1000 Functional Connectomes Project International Neuroimaging Data-Sharing Initiative (FCP/INDI)	10.15387/fcp_indi.pro.wchsuchess	http://dx.doi.org/10.15387/fcp_indi.pro.wchsuchess	novice
126	Magnetic Resonance Imaging	Siemens 3T TIM Trio	Siemens	3	tesla	UO	UO:0000228	BOLD	240	square millimeter	UO	UO:0000082	205			2000	millisecond	UO	UO:0000028	30	millisecond	UO	UO:0000028	EPI sequence	90	degree	UO	UO:0000185					2442	Hertz/pixel	30	5	millimeter	UO	UO:0000016	126_BOLD	rawData.control.LiteNIFTI	1000 Functional Connectomes Project International Neuroimaging Data-Sharing Initiative (FCP/INDI)	10.15387/fcp_indi.pro.wchsuchess	QA analysis	QA Extras rfMRI Control 0028321-0028325	1000 Functional Connectomes Project International Neuroimaging Data-Sharing Initiative (FCP/INDI)	10.15387/fcp_indi.pro.wchsuchess	http://dx.doi.org/10.15387/fcp_indi.pro.wchsuchess	novice
127	Magnetic Resonance Imaging	Siemens 3T TIM Trio	Siemens	3	tesla	UO	UO:0000228	BOLD	240	square millimeter	UO	UO:0000082	205			2000	millisecond	UO	UO:0000028	30	millisecond	UO	UO:0000028	EPI sequence	90	degree	UO	UO:0000185					2442	Hertz/pixel	30	5	millimeter	UO	UO:0000016	127_BOLD	rawData.control.LiteNIFTI	1000 Functional Connectomes Project International Neuroimaging Data-Sharing Initiative (FCP/INDI)	10.15387/fcp_indi.pro.wchsuchess	QA analysis	QA Extras rfMRI Control 0028321-0028325	1000 Functional Connectomes Project International Neuroimaging Data-Sharing Initiative (FCP/INDI)	10.15387/fcp_indi.pro.wchsuchess	http://dx.doi.org/10.15387/fcp_indi.pro.wchsuchess	novice
128	Magnetic Resonance Imaging	Siemens 3T TIM Trio	Siemens	3	tesla	UO	UO:0000228	BOLD	240	square millimeter	UO	UO:0000082	205			2000	millisecond	UO	UO:0000028	30	millisecond	UO	UO:0000028	EPI sequence	90	degree	UO	UO:0000185					2442	Hertz/pixel	30	5	millimeter	UO	UO:0000016	128_BOLD	rawData.control.LiteNIFTI	1000 Functional Connectomes Project International Neuroimaging Data-Sharing Initiative (FCP/INDI)	10.15387/fcp_indi.pro.wchsuchess	QA analysis	QA Extras rfMRI Control 0028321-0028325	1000 Functional Connectomes Project International Neuroimaging Data-Sharing Initiative (FCP/INDI)	10.15387/fcp_indi.pro.wchsuchess	http://dx.doi.org/10.15387/fcp_indi.pro.wchsuchess	novice
129	Magnetic Resonance Imaging	Siemens 3T TIM Trio	Siemens	3	tesla	UO	UO:0000228	BOLD	240	square millimeter	UO	UO:0000082	205			2000	millisecond	UO	UO:0000028	30	millisecond	UO	UO:0000028	EPI sequence	90	degree	UO	UO:0000185					2442	Hertz/pixel	30	5	millimeter	UO	UO:0000016	129_BOLD	rawData.control.LiteNIFTI	1000 Functional Connectomes Project International Neuroimaging Data-Sharing Initiative (FCP/INDI)	10.15387/fcp_indi.pro.wchsuchess	QA analysis	QA Extras rfMRI Control 0028321-0028325	1000 Functional Connectomes Project International Neuroimaging Data-Sharing Initiative (FCP/INDI)	10.15387/fcp_indi.pro.wchsuchess	http://dx.doi.org/10.15387/fcp_indi.pro.wchsuchess	novice
1	Magnetic Resonance Imaging	Siemens 3T TIM Trio	Siemens	3	tesla	UO	UO:0000228	diffusion tensor image	230	square millimeter	UO	UO:0000082		1.8x1.8x3.0	voxels	6800	millisecond	UO	UO:0000028	93	millisecond	UO	UO:0000028	EPI sequence									1396	Hertz/pixel	50	3	millimeter	UO	UO:0000016	1_DTI	rawData.chess.LiteNIFTI	1000 Functional Connectomes Project International Neuroimaging Data-Sharing Initiative (FCP/INDI)	10.15387/fcp_indi.pro.wchsuchess	QA analysis	QA Extras DTI Chess 0028197-0028206	1000 Functional Connectomes Project International Neuroimaging Data-Sharing Initiative (FCP/INDI)	10.15387/fcp_indi.pro.wchsuchess	http://dx.doi.org/10.15387/fcp_indi.pro.wchsuchess	expert
2	Magnetic Resonance Imaging	Siemens 3T TIM Trio	Siemens	3	tesla	UO	UO:0000228	diffusion tensor image	230	square millimeter	UO	UO:0000082		1.8x1.8x3.0	voxels	6800	millisecond	UO	UO:0000028	93	millisecond	UO	UO:0000028	EPI sequence									1396	Hertz/pixel	50	3	millimeter	UO	UO:0000016	2_DTI	rawData.chess.LiteNIFTI	1000 Functional Connectomes Project International Neuroimaging Data-Sharing Initiative (FCP/INDI)	10.15387/fcp_indi.pro.wchsuchess	QA analysis	QA Extras DTI Chess 0028197-0028206	1000 Functional Connectomes Project International Neuroimaging Data-Sharing Initiative (FCP/INDI)	10.15387/fcp_indi.pro.wchsuchess	http://dx.doi.org/10.15387/fcp_indi.pro.wchsuchess	expert
3	Magnetic Resonance Imaging	Siemens 3T TIM Trio	Siemens	3	tesla	UO	UO:0000228	diffusion tensor image	230	square millimeter	UO	UO:0000082		1.8x1.8x3.0	voxels	6800	millisecond	UO	UO:0000028	93	millisecond	UO	UO:0000028	EPI sequence									1396	Hertz/pixel	50	3	millimeter	UO	UO:0000016	3_DTI	rawData.chess.LiteNIFTI	1000 Functional Connectomes Project International Neuroimaging Data-Sharing Initiative (FCP/INDI)	10.15387/fcp_indi.pro.wchsuchess	QA analysis	QA Extras DTI Chess 0028197-0028206	1000 Functional Connectomes Project International Neuroimaging Data-Sharing Initiative (FCP/INDI)	10.15387/fcp_indi.pro.wchsuchess	http://dx.doi.org/10.15387/fcp_indi.pro.wchsuchess	expert
4	Magnetic Resonance Imaging	Siemens 3T TIM Trio	Siemens	3	tesla	UO	UO:0000228	diffusion tensor image	230	square millimeter	UO	UO:0000082		1.8x1.8x3.0	voxels	6800	millisecond	UO	UO:0000028	93	millisecond	UO	UO:0000028	EPI sequence									1396	Hertz/pixel	50	3	millimeter	UO	UO:0000016	4_DTI	rawData.chess.LiteNIFTI	1000 Functional Connectomes Project International Neuroimaging Data-Sharing Initiative (FCP/INDI)	10.15387/fcp_indi.pro.wchsuchess	QA analysis	QA Extras DTI Chess 0028197-0028206	1000 Functional Connectomes Project International Neuroimaging Data-Sharing Initiative (FCP/INDI)	10.15387/fcp_indi.pro.wchsuchess	http://dx.doi.org/10.15387/fcp_indi.pro.wchsuchess	expert
5	Magnetic Resonance Imaging	Siemens 3T TIM Trio	Siemens	3	tesla	UO	UO:0000228	diffusion tensor image	230	square millimeter	UO	UO:0000082		1.8x1.8x3.0	voxels	6800	millisecond	UO	UO:0000028	93	millisecond	UO	UO:0000028	EPI sequence									1396	Hertz/pixel	50	3	millimeter	UO	UO:0000016	5_DTI	rawData.chess.LiteNIFTI	1000 Functional Connectomes Project International Neuroimaging Data-Sharing Initiative (FCP/INDI)	10.15387/fcp_indi.pro.wchsuchess	QA analysis	QA Extras DTI Chess 0028197-0028206	1000 Functional Connectomes Project International Neuroimaging Data-Sharing Initiative (FCP/INDI)	10.15387/fcp_indi.pro.wchsuchess	http://dx.doi.org/10.15387/fcp_indi.pro.wchsuchess	expert
6	Magnetic Resonance Imaging	Siemens 3T TIM Trio	Siemens	3	tesla	UO	UO:0000228	diffusion tensor image	230	square millimeter	UO	UO:0000082		1.8x1.8x3.0	voxels	6800	millisecond	UO	UO:0000028	93	millisecond	UO	UO:0000028	EPI sequence									1396	Hertz/pixel	50	3	millimeter	UO	UO:0000016	6_DTI	rawData.chess.LiteNIFTI	1000 Functional Connectomes Project International Neuroimaging Data-Sharing Initiative (FCP/INDI)	10.15387/fcp_indi.pro.wchsuchess	QA analysis	QA Extras DTI Chess 0028197-0028206	1000 Functional Connectomes Project International Neuroimaging Data-Sharing Initiative (FCP/INDI)	10.15387/fcp_indi.pro.wchsuchess	http://dx.doi.org/10.15387/fcp_indi.pro.wchsuchess	expert
7	Magnetic Resonance Imaging	Siemens 3T TIM Trio	Siemens	3	tesla	UO	UO:0000228	diffusion tensor image	230	square millimeter	UO	UO:0000082		1.8x1.8x3.0	voxels	6800	millisecond	UO	UO:0000028	93	millisecond	UO	UO:0000028	EPI sequence									1396	Hertz/pixel	50	3	millimeter	UO	UO:0000016	7_DTI	rawData.chess.LiteNIFTI	1000 Functional Connectomes Project International Neuroimaging Data-Sharing Initiative (FCP/INDI)	10.15387/fcp_indi.pro.wchsuchess	QA analysis	QA Extras DTI Chess 0028197-0028206	1000 Functional Connectomes Project International Neuroimaging Data-Sharing Initiative (FCP/INDI)	10.15387/fcp_indi.pro.wchsuchess	http://dx.doi.org/10.15387/fcp_indi.pro.wchsuchess	expert
8	Magnetic Resonance Imaging	Siemens 3T TIM Trio	Siemens	3	tesla	UO	UO:0000228	diffusion tensor image	230	square millimeter	UO	UO:0000082		1.8x1.8x3.0	voxels	6800	millisecond	UO	UO:0000028	93	millisecond	UO	UO:0000028	EPI sequence									1396	Hertz/pixel	50	3	millimeter	UO	UO:0000016	8_DTI	rawData.chess.LiteNIFTI	1000 Functional Connectomes Project International Neuroimaging Data-Sharing Initiative (FCP/INDI)	10.15387/fcp_indi.pro.wchsuchess	QA analysis	QA Extras DTI Chess 0028197-0028206	1000 Functional Connectomes Project International Neuroimaging Data-Sharing Initiative (FCP/INDI)	10.15387/fcp_indi.pro.wchsuchess	http://dx.doi.org/10.15387/fcp_indi.pro.wchsuchess	expert
9	Magnetic Resonance Imaging	Siemens 3T TIM Trio	Siemens	3	tesla	UO	UO:0000228	diffusion tensor image	230	square millimeter	UO	UO:0000082		1.8x1.8x3.0	voxels	6800	millisecond	UO	UO:0000028	93	millisecond	UO	UO:0000028	EPI sequence									1396	Hertz/pixel	50	3	millimeter	UO	UO:0000016	9_DTI	rawData.chess.LiteNIFTI	1000 Functional Connectomes Project International Neuroimaging Data-Sharing Initiative (FCP/INDI)	10.15387/fcp_indi.pro.wchsuchess	QA analysis	QA Extras DTI Chess 0028197-0028206	1000 Functional Connectomes Project International Neuroimaging Data-Sharing Initiative (FCP/INDI)	10.15387/fcp_indi.pro.wchsuchess	http://dx.doi.org/10.15387/fcp_indi.pro.wchsuchess	expert
10	Magnetic Resonance Imaging	Siemens 3T TIM Trio	Siemens	3	tesla	UO	UO:0000228	diffusion tensor image	230	square millimeter	UO	UO:0000082		1.8x1.8x3.0	voxels	6800	millisecond	UO	UO:0000028	93	millisecond	UO	UO:0000028	EPI sequence									1396	Hertz/pixel	50	3	millimeter	UO	UO:0000016	10_DTI	rawData.chess.LiteNIFTI	1000 Functional Connectomes Project International Neuroimaging Data-Sharing Initiative (FCP/INDI)	10.15387/fcp_indi.pro.wchsuchess	QA analysis	QA Extras DTI Chess 0028197-0028206	1000 Functional Connectomes Project International Neuroimaging Data-Sharing Initiative (FCP/INDI)	10.15387/fcp_indi.pro.wchsuchess	http://dx.doi.org/10.15387/fcp_indi.pro.wchsuchess	expert
11	Magnetic Resonance Imaging	Siemens 3T TIM Trio	Siemens	3	tesla	UO	UO:0000228	diffusion tensor image	230	square millimeter	UO	UO:0000082		1.8x1.8x3.0	voxels	6800	millisecond	UO	UO:0000028	93	millisecond	UO	UO:0000028	EPI sequence									1396	Hertz/pixel	50	3	millimeter	UO	UO:0000016	11_DTI	rawData.chess.LiteNIFTI	1000 Functional Connectomes Project International Neuroimaging Data-Sharing Initiative (FCP/INDI)	10.15387/fcp_indi.pro.wchsuchess	QA analysis	QA Extras DTI Chess 0028207-0028216	1000 Functional Connectomes Project International Neuroimaging Data-Sharing Initiative (FCP/INDI)	10.15387/fcp_indi.pro.wchsuchess	http://dx.doi.org/10.15387/fcp_indi.pro.wchsuchess	expert
12	Magnetic Resonance Imaging	Siemens 3T TIM Trio	Siemens	3	tesla	UO	UO:0000228	diffusion tensor image	230	square millimeter	UO	UO:0000082		1.8x1.8x3.0	voxels	6800	millisecond	UO	UO:0000028	93	millisecond	UO	UO:0000028	EPI sequence									1396	Hertz/pixel	50	3	millimeter	UO	UO:0000016	12_DTI	rawData.chess.LiteNIFTI	1000 Functional Connectomes Project International Neuroimaging Data-Sharing Initiative (FCP/INDI)	10.15387/fcp_indi.pro.wchsuchess	QA analysis	QA Extras DTI Chess 0028207-0028216	1000 Functional Connectomes Project International Neuroimaging Data-Sharing Initiative (FCP/INDI)	10.15387/fcp_indi.pro.wchsuchess	http://dx.doi.org/10.15387/fcp_indi.pro.wchsuchess	expert
13	Magnetic Resonance Imaging	Siemens 3T TIM Trio	Siemens	3	tesla	UO	UO:0000228	diffusion tensor image	230	square millimeter	UO	UO:0000082		1.8x1.8x3.0	voxels	6800	millisecond	UO	UO:0000028	93	millisecond	UO	UO:0000028	EPI sequence									1396	Hertz/pixel	50	3	millimeter	UO	UO:0000016	13_DTI	rawData.chess.LiteNIFTI	1000 Functional Connectomes Project International Neuroimaging Data-Sharing Initiative (FCP/INDI)	10.15387/fcp_indi.pro.wchsuchess	QA analysis	QA Extras DTI Chess 0028207-0028216	1000 Functional Connectomes Project International Neuroimaging Data-Sharing Initiative (FCP/INDI)	10.15387/fcp_indi.pro.wchsuchess	http://dx.doi.org/10.15387/fcp_indi.pro.wchsuchess	expert
14	Magnetic Resonance Imaging	Siemens 3T TIM Trio	Siemens	3	tesla	UO	UO:0000228	diffusion tensor image	230	square millimeter	UO	UO:0000082		1.8x1.8x3.0	voxels	6800	millisecond	UO	UO:0000028	93	millisecond	UO	UO:0000028	EPI sequence									1396	Hertz/pixel	50	3	millimeter	UO	UO:0000016	14_DTI	rawData.chess.LiteNIFTI	1000 Functional Connectomes Project International Neuroimaging Data-Sharing Initiative (FCP/INDI)	10.15387/fcp_indi.pro.wchsuchess	QA analysis	QA Extras DTI Chess 0028207-0028216	1000 Functional Connectomes Project International Neuroimaging Data-Sharing Initiative (FCP/INDI)	10.15387/fcp_indi.pro.wchsuchess	http://dx.doi.org/10.15387/fcp_indi.pro.wchsuchess	expert
15	Magnetic Resonance Imaging	Siemens 3T TIM Trio	Siemens	3	tesla	UO	UO:0000228	diffusion tensor image	230	square millimeter	UO	UO:0000082		1.8x1.8x3.0	voxels	6800	millisecond	UO	UO:0000028	93	millisecond	UO	UO:0000028	EPI sequence									1396	Hertz/pixel	50	3	millimeter	UO	UO:0000016	15_DTI	rawData.chess.LiteNIFTI	1000 Functional Connectomes Project International Neuroimaging Data-Sharing Initiative (FCP/INDI)	10.15387/fcp_indi.pro.wchsuchess	QA analysis	QA Extras DTI Chess 0028207-0028216	1000 Functional Connectomes Project International Neuroimaging Data-Sharing Initiative (FCP/INDI)	10.15387/fcp_indi.pro.wchsuchess	http://dx.doi.org/10.15387/fcp_indi.pro.wchsuchess	expert
16	Magnetic Resonance Imaging	Siemens 3T TIM Trio	Siemens	3	tesla	UO	UO:0000228	diffusion tensor image	230	square millimeter	UO	UO:0000082		1.8x1.8x3.0	voxels	6800	millisecond	UO	UO:0000028	93	millisecond	UO	UO:0000028	EPI sequence									1396	Hertz/pixel	50	3	millimeter	UO	UO:0000016	16_DTI	rawData.chess.LiteNIFTI	1000 Functional Connectomes Project International Neuroimaging Data-Sharing Initiative (FCP/INDI)	10.15387/fcp_indi.pro.wchsuchess	QA analysis	QA Extras DTI Chess 0028207-0028216	1000 Functional Connectomes Project International Neuroimaging Data-Sharing Initiative (FCP/INDI)	10.15387/fcp_indi.pro.wchsuchess	http://dx.doi.org/10.15387/fcp_indi.pro.wchsuchess	expert
17	Magnetic Resonance Imaging	Siemens 3T TIM Trio	Siemens	3	tesla	UO	UO:0000228	diffusion tensor image	230	square millimeter	UO	UO:0000082		1.8x1.8x3.0	voxels	6800	millisecond	UO	UO:0000028	93	millisecond	UO	UO:0000028	EPI sequence									1396	Hertz/pixel	50	3	millimeter	UO	UO:0000016	17_DTI	rawData.chess.LiteNIFTI	1000 Functional Connectomes Project International Neuroimaging Data-Sharing Initiative (FCP/INDI)	10.15387/fcp_indi.pro.wchsuchess	QA analysis	QA Extras DTI Chess 0028207-0028216	1000 Functional Connectomes Project International Neuroimaging Data-Sharing Initiative (FCP/INDI)	10.15387/fcp_indi.pro.wchsuchess	http://dx.doi.org/10.15387/fcp_indi.pro.wchsuchess	expert
18	Magnetic Resonance Imaging	Siemens 3T TIM Trio	Siemens	3	tesla	UO	UO:0000228	diffusion tensor image	230	square millimeter	UO	UO:0000082		1.8x1.8x3.0	voxels	6800	millisecond	UO	UO:0000028	93	millisecond	UO	UO:0000028	EPI sequence									1396	Hertz/pixel	50	3	millimeter	UO	UO:0000016	18_DTI	rawData.chess.LiteNIFTI	1000 Functional Connectomes Project International Neuroimaging Data-Sharing Initiative (FCP/INDI)	10.15387/fcp_indi.pro.wchsuchess	QA analysis	QA Extras DTI Chess 0028207-0028216	1000 Functional Connectomes Project International Neuroimaging Data-Sharing Initiative (FCP/INDI)	10.15387/fcp_indi.pro.wchsuchess	http://dx.doi.org/10.15387/fcp_indi.pro.wchsuchess	expert
19	Magnetic Resonance Imaging	Siemens 3T TIM Trio	Siemens	3	tesla	UO	UO:0000228	diffusion tensor image	230	square millimeter	UO	UO:0000082		1.8x1.8x3.0	voxels	6800	millisecond	UO	UO:0000028	93	millisecond	UO	UO:0000028	EPI sequence									1396	Hertz/pixel	50	3	millimeter	UO	UO:0000016	19_DTI	rawData.chess.LiteNIFTI	1000 Functional Connectomes Project International Neuroimaging Data-Sharing Initiative (FCP/INDI)	10.15387/fcp_indi.pro.wchsuchess	QA analysis	QA Extras DTI Chess 0028207-0028216	1000 Functional Connectomes Project International Neuroimaging Data-Sharing Initiative (FCP/INDI)	10.15387/fcp_indi.pro.wchsuchess	http://dx.doi.org/10.15387/fcp_indi.pro.wchsuchess	expert
20	Magnetic Resonance Imaging	Siemens 3T TIM Trio	Siemens	3	tesla	UO	UO:0000228	diffusion tensor image	230	square millimeter	UO	UO:0000082		1.8x1.8x3.0	voxels	6800	millisecond	UO	UO:0000028	93	millisecond	UO	UO:0000028	EPI sequence									1396	Hertz/pixel	50	3	millimeter	UO	UO:0000016	20_DTI	rawData.chess.LiteNIFTI	1000 Functional Connectomes Project International Neuroimaging Data-Sharing Initiative (FCP/INDI)	10.15387/fcp_indi.pro.wchsuchess	QA analysis	QA Extras DTI Chess 0028207-0028216	1000 Functional Connectomes Project International Neuroimaging Data-Sharing Initiative (FCP/INDI)	10.15387/fcp_indi.pro.wchsuchess	http://dx.doi.org/10.15387/fcp_indi.pro.wchsuchess	expert
21	Magnetic Resonance Imaging	Siemens 3T TIM Trio	Siemens	3	tesla	UO	UO:0000228	diffusion tensor image	230	square millimeter	UO	UO:0000082		1.8x1.8x3.0	voxels	6800	millisecond	UO	UO:0000028	93	millisecond	UO	UO:0000028	EPI sequence									1396	Hertz/pixel	50	3	millimeter	UO	UO:0000016	21_DTI	rawData.chess.LiteNIFTI	1000 Functional Connectomes Project International Neuroimaging Data-Sharing Initiative (FCP/INDI)	10.15387/fcp_indi.pro.wchsuchess	QA analysis	QA Extras DTI Chess 0028217-0028225	1000 Functional Connectomes Project International Neuroimaging Data-Sharing Initiative (FCP/INDI)	10.15387/fcp_indi.pro.wchsuchess	http://dx.doi.org/10.15387/fcp_indi.pro.wchsuchess	expert
22	Magnetic Resonance Imaging	Siemens 3T TIM Trio	Siemens	3	tesla	UO	UO:0000228	diffusion tensor image	230	square millimeter	UO	UO:0000082		1.8x1.8x3.0	voxels	6800	millisecond	UO	UO:0000028	93	millisecond	UO	UO:0000028	EPI sequence									1396	Hertz/pixel	50	3	millimeter	UO	UO:0000016	22_DTI	rawData.chess.LiteNIFTI	1000 Functional Connectomes Project International Neuroimaging Data-Sharing Initiative (FCP/INDI)	10.15387/fcp_indi.pro.wchsuchess	QA analysis	QA Extras DTI Chess 0028217-0028225	1000 Functional Connectomes Project International Neuroimaging Data-Sharing Initiative (FCP/INDI)	10.15387/fcp_indi.pro.wchsuchess	http://dx.doi.org/10.15387/fcp_indi.pro.wchsuchess	expert
23	Magnetic Resonance Imaging	Siemens 3T TIM Trio	Siemens	3	tesla	UO	UO:0000228	diffusion tensor image	230	square millimeter	UO	UO:0000082		1.8x1.8x3.0	voxels	6800	millisecond	UO	UO:0000028	93	millisecond	UO	UO:0000028	EPI sequence									1396	Hertz/pixel	50	3	millimeter	UO	UO:0000016	23_DTI	rawData.chess.LiteNIFTI	1000 Functional Connectomes Project International Neuroimaging Data-Sharing Initiative (FCP/INDI)	10.15387/fcp_indi.pro.wchsuchess	QA analysis	QA Extras DTI Chess 0028217-0028225	1000 Functional Connectomes Project International Neuroimaging Data-Sharing Initiative (FCP/INDI)	10.15387/fcp_indi.pro.wchsuchess	http://dx.doi.org/10.15387/fcp_indi.pro.wchsuchess	expert
24	Magnetic Resonance Imaging	Siemens 3T TIM Trio	Siemens	3	tesla	UO	UO:0000228	diffusion tensor image	230	square millimeter	UO	UO:0000082		1.8x1.8x3.0	voxels	6800	millisecond	UO	UO:0000028	93	millisecond	UO	UO:0000028	EPI sequence									1396	Hertz/pixel	50	3	millimeter	UO	UO:0000016	24_DTI	rawData.chess.LiteNIFTI	1000 Functional Connectomes Project International Neuroimaging Data-Sharing Initiative (FCP/INDI)	10.15387/fcp_indi.pro.wchsuchess	QA analysis	QA Extras DTI Chess 0028217-0028225	1000 Functional Connectomes Project International Neuroimaging Data-Sharing Initiative (FCP/INDI)	10.15387/fcp_indi.pro.wchsuchess	http://dx.doi.org/10.15387/fcp_indi.pro.wchsuchess	expert
25	Magnetic Resonance Imaging	Siemens 3T TIM Trio	Siemens	3	tesla	UO	UO:0000228	diffusion tensor image	230	square millimeter	UO	UO:0000082		1.8x1.8x3.0	voxels	6800	millisecond	UO	UO:0000028	93	millisecond	UO	UO:0000028	EPI sequence									1396	Hertz/pixel	50	3	millimeter	UO	UO:0000016	25_DTI	rawData.chess.LiteNIFTI	1000 Functional Connectomes Project International Neuroimaging Data-Sharing Initiative (FCP/INDI)	10.15387/fcp_indi.pro.wchsuchess	QA analysis	QA Extras DTI Chess 0028217-0028225	1000 Functional Connectomes Project International Neuroimaging Data-Sharing Initiative (FCP/INDI)	10.15387/fcp_indi.pro.wchsuchess	http://dx.doi.org/10.15387/fcp_indi.pro.wchsuchess	expert
26	Magnetic Resonance Imaging	Siemens 3T TIM Trio	Siemens	3	tesla	UO	UO:0000228	diffusion tensor image	230	square millimeter	UO	UO:0000082		1.8x1.8x3.0	voxels	6800	millisecond	UO	UO:0000028	93	millisecond	UO	UO:0000028	EPI sequence									1396	Hertz/pixel	50	3	millimeter	UO	UO:0000016	26_DTI	rawData.chess.LiteNIFTI	1000 Functional Connectomes Project International Neuroimaging Data-Sharing Initiative (FCP/INDI)	10.15387/fcp_indi.pro.wchsuchess	QA analysis	QA Extras DTI Chess 0028217-0028225	1000 Functional Connectomes Project International Neuroimaging Data-Sharing Initiative (FCP/INDI)	10.15387/fcp_indi.pro.wchsuchess	http://dx.doi.org/10.15387/fcp_indi.pro.wchsuchess	expert
27	Magnetic Resonance Imaging	Siemens 3T TIM Trio	Siemens	3	tesla	UO	UO:0000228	diffusion tensor image	230	square millimeter	UO	UO:0000082		1.8x1.8x3.0	voxels	6800	millisecond	UO	UO:0000028	93	millisecond	UO	UO:0000028	EPI sequence									1396	Hertz/pixel	50	3	millimeter	UO	UO:0000016	27_DTI	rawData.chess.LiteNIFTI	1000 Functional Connectomes Project International Neuroimaging Data-Sharing Initiative (FCP/INDI)	10.15387/fcp_indi.pro.wchsuchess	QA analysis	QA Extras DTI Chess 0028217-0028225	1000 Functional Connectomes Project International Neuroimaging Data-Sharing Initiative (FCP/INDI)	10.15387/fcp_indi.pro.wchsuchess	http://dx.doi.org/10.15387/fcp_indi.pro.wchsuchess	expert
28	Magnetic Resonance Imaging	Siemens 3T TIM Trio	Siemens	3	tesla	UO	UO:0000228	diffusion tensor image	230	square millimeter	UO	UO:0000082		1.8x1.8x3.0	voxels	6800	millisecond	UO	UO:0000028	93	millisecond	UO	UO:0000028	EPI sequence									1396	Hertz/pixel	50	3	millimeter	UO	UO:0000016	28_DTI	rawData.chess.LiteNIFTI	1000 Functional Connectomes Project International Neuroimaging Data-Sharing Initiative (FCP/INDI)	10.15387/fcp_indi.pro.wchsuchess	QA analysis	QA Extras DTI Chess 0028217-0028225	1000 Functional Connectomes Project International Neuroimaging Data-Sharing Initiative (FCP/INDI)	10.15387/fcp_indi.pro.wchsuchess	http://dx.doi.org/10.15387/fcp_indi.pro.wchsuchess	expert
29	Magnetic Resonance Imaging	Siemens 3T TIM Trio	Siemens	3	tesla	UO	UO:0000228	diffusion tensor image	230	square millimeter	UO	UO:0000082		1.8x1.8x3.0	voxels	6800	millisecond	UO	UO:0000028	93	millisecond	UO	UO:0000028	EPI sequence									1396	Hertz/pixel	50	3	millimeter	UO	UO:0000016	29_DTI	rawData.chess.LiteNIFTI	1000 Functional Connectomes Project International Neuroimaging Data-Sharing Initiative (FCP/INDI)	10.15387/fcp_indi.pro.wchsuchess	QA analysis	QA Extras DTI Chess 0028217-0028225	1000 Functional Connectomes Project International Neuroimaging Data-Sharing Initiative (FCP/INDI)	10.15387/fcp_indi.pro.wchsuchess	http://dx.doi.org/10.15387/fcp_indi.pro.wchsuchess	expert
101	Magnetic Resonance Imaging	Siemens 3T TIM Trio	Siemens	3	tesla	UO	UO:0000228	diffusion tensor image	230	square millimeter	UO	UO:0000082		1.8x1.8x3.0	voxels	6800	millisecond	UO	UO:0000028	93	millisecond	UO	UO:0000028	EPI sequence									1396	Hertz/pixel	50	3	millimeter	UO	UO:0000016	101_DTI	rawData.control.LiteNIFTI	1000 Functional Connectomes Project International Neuroimaging Data-Sharing Initiative (FCP/INDI)	10.15387/fcp_indi.pro.wchsuchess	QA analysis	QA Extras DTI Control 0028297-0028306	1000 Functional Connectomes Project International Neuroimaging Data-Sharing Initiative (FCP/INDI)	10.15387/fcp_indi.pro.wchsuchess	http://dx.doi.org/10.15387/fcp_indi.pro.wchsuchess	novice
102	Magnetic Resonance Imaging	Siemens 3T TIM Trio	Siemens	3	tesla	UO	UO:0000228	diffusion tensor image	230	square millimeter	UO	UO:0000082		1.8x1.8x3.0	voxels	6800	millisecond	UO	UO:0000028	93	millisecond	UO	UO:0000028	EPI sequence									1396	Hertz/pixel	50	3	millimeter	UO	UO:0000016	102_DTI	rawData.control.LiteNIFTI	1000 Functional Connectomes Project International Neuroimaging Data-Sharing Initiative (FCP/INDI)	10.15387/fcp_indi.pro.wchsuchess	QA analysis	QA Extras DTI Control 0028297-0028306	1000 Functional Connectomes Project International Neuroimaging Data-Sharing Initiative (FCP/INDI)	10.15387/fcp_indi.pro.wchsuchess	http://dx.doi.org/10.15387/fcp_indi.pro.wchsuchess	novice
103	Magnetic Resonance Imaging	Siemens 3T TIM Trio	Siemens	3	tesla	UO	UO:0000228	diffusion tensor image	230	square millimeter	UO	UO:0000082		1.8x1.8x3.0	voxels	6800	millisecond	UO	UO:0000028	93	millisecond	UO	UO:0000028	EPI sequence									1396	Hertz/pixel	50	3	millimeter	UO	UO:0000016	103_DTI	rawData.control.LiteNIFTI	1000 Functional Connectomes Project International Neuroimaging Data-Sharing Initiative (FCP/INDI)	10.15387/fcp_indi.pro.wchsuchess	QA analysis	QA Extras DTI Control 0028297-0028306	1000 Functional Connectomes Project International Neuroimaging Data-Sharing Initiative (FCP/INDI)	10.15387/fcp_indi.pro.wchsuchess	http://dx.doi.org/10.15387/fcp_indi.pro.wchsuchess	novice
104	Magnetic Resonance Imaging	Siemens 3T TIM Trio	Siemens	3	tesla	UO	UO:0000228	diffusion tensor image	230	square millimeter	UO	UO:0000082		1.8x1.8x3.0	voxels	6800	millisecond	UO	UO:0000028	93	millisecond	UO	UO:0000028	EPI sequence									1396	Hertz/pixel	50	3	millimeter	UO	UO:0000016	104_DTI	rawData.control.LiteNIFTI	1000 Functional Connectomes Project International Neuroimaging Data-Sharing Initiative (FCP/INDI)	10.15387/fcp_indi.pro.wchsuchess	QA analysis	QA Extras DTI Control 0028297-0028306	1000 Functional Connectomes Project International Neuroimaging Data-Sharing Initiative (FCP/INDI)	10.15387/fcp_indi.pro.wchsuchess	http://dx.doi.org/10.15387/fcp_indi.pro.wchsuchess	novice
105	Magnetic Resonance Imaging	Siemens 3T TIM Trio	Siemens	3	tesla	UO	UO:0000228	diffusion tensor image	230	square millimeter	UO	UO:0000082		1.8x1.8x3.0	voxels	6800	millisecond	UO	UO:0000028	93	millisecond	UO	UO:0000028	EPI sequence									1396	Hertz/pixel	50	3	millimeter	UO	UO:0000016	105_DTI	rawData.control.LiteNIFTI	1000 Functional Connectomes Project International Neuroimaging Data-Sharing Initiative (FCP/INDI)	10.15387/fcp_indi.pro.wchsuchess	QA analysis	QA Extras DTI Control 0028297-0028306	1000 Functional Connectomes Project International Neuroimaging Data-Sharing Initiative (FCP/INDI)	10.15387/fcp_indi.pro.wchsuchess	http://dx.doi.org/10.15387/fcp_indi.pro.wchsuchess	novice
106	Magnetic Resonance Imaging	Siemens 3T TIM Trio	Siemens	3	tesla	UO	UO:0000228	diffusion tensor image	230	square millimeter	UO	UO:0000082		1.8x1.8x3.0	voxels	6800	millisecond	UO	UO:0000028	93	millisecond	UO	UO:0000028	EPI sequence									1396	Hertz/pixel	50	3	millimeter	UO	UO:0000016	106_DTI	rawData.control.LiteNIFTI	1000 Functional Connectomes Project International Neuroimaging Data-Sharing Initiative (FCP/INDI)	10.15387/fcp_indi.pro.wchsuchess	QA analysis	QA Extras DTI Control 0028297-0028306	1000 Functional Connectomes Project International Neuroimaging Data-Sharing Initiative (FCP/INDI)	10.15387/fcp_indi.pro.wchsuchess	http://dx.doi.org/10.15387/fcp_indi.pro.wchsuchess	novice
107	Magnetic Resonance Imaging	Siemens 3T TIM Trio	Siemens	3	tesla	UO	UO:0000228	diffusion tensor image	230	square millimeter	UO	UO:0000082		1.8x1.8x3.0	voxels	6800	millisecond	UO	UO:0000028	93	millisecond	UO	UO:0000028	EPI sequence									1396	Hertz/pixel	50	3	millimeter	UO	UO:0000016	107_DTI	rawData.control.LiteNIFTI	1000 Functional Connectomes Project International Neuroimaging Data-Sharing Initiative (FCP/INDI)	10.15387/fcp_indi.pro.wchsuchess	QA analysis	QA Extras DTI Control 0028297-0028306	1000 Functional Connectomes Project International Neuroimaging Data-Sharing Initiative (FCP/INDI)	10.15387/fcp_indi.pro.wchsuchess	http://dx.doi.org/10.15387/fcp_indi.pro.wchsuchess	novice
108	Magnetic Resonance Imaging	Siemens 3T TIM Trio	Siemens	3	tesla	UO	UO:0000228	diffusion tensor image	230	square millimeter	UO	UO:0000082		1.8x1.8x3.0	voxels	6800	millisecond	UO	UO:0000028	93	millisecond	UO	UO:0000028	EPI sequence									1396	Hertz/pixel	50	3	millimeter	UO	UO:0000016	108_DTI	rawData.control.LiteNIFTI	1000 Functional Connectomes Project International Neuroimaging Data-Sharing Initiative (FCP/INDI)	10.15387/fcp_indi.pro.wchsuchess	QA analysis	QA Extras DTI Control 0028297-0028306	1000 Functional Connectomes Project International Neuroimaging Data-Sharing Initiative (FCP/INDI)	10.15387/fcp_indi.pro.wchsuchess	http://dx.doi.org/10.15387/fcp_indi.pro.wchsuchess	novice
109	Magnetic Resonance Imaging	Siemens 3T TIM Trio	Siemens	3	tesla	UO	UO:0000228	diffusion tensor image	230	square millimeter	UO	UO:0000082		1.8x1.8x3.0	voxels	6800	millisecond	UO	UO:0000028	93	millisecond	UO	UO:0000028	EPI sequence									1396	Hertz/pixel	50	3	millimeter	UO	UO:0000016	109_DTI	rawData.control.LiteNIFTI	1000 Functional Connectomes Project International Neuroimaging Data-Sharing Initiative (FCP/INDI)	10.15387/fcp_indi.pro.wchsuchess	QA analysis	QA Extras DTI Control 0028297-0028306	1000 Functional Connectomes Project International Neuroimaging Data-Sharing Initiative (FCP/INDI)	10.15387/fcp_indi.pro.wchsuchess	http://dx.doi.org/10.15387/fcp_indi.pro.wchsuchess	novice
110	Magnetic Resonance Imaging	Siemens 3T TIM Trio	Siemens	3	tesla	UO	UO:0000228	diffusion tensor image	230	square millimeter	UO	UO:0000082		1.8x1.8x3.0	voxels	6800	millisecond	UO	UO:0000028	93	millisecond	UO	UO:0000028	EPI sequence									1396	Hertz/pixel	50	3	millimeter	UO	UO:0000016	110_DTI	rawData.control.LiteNIFTI	1000 Functional Connectomes Project International Neuroimaging Data-Sharing Initiative (FCP/INDI)	10.15387/fcp_indi.pro.wchsuchess	QA analysis	QA Extras DTI Control 0028297-0028306	1000 Functional Connectomes Project International Neuroimaging Data-Sharing Initiative (FCP/INDI)	10.15387/fcp_indi.pro.wchsuchess	http://dx.doi.org/10.15387/fcp_indi.pro.wchsuchess	novice
111	Magnetic Resonance Imaging	Siemens 3T TIM Trio	Siemens	3	tesla	UO	UO:0000228	diffusion tensor image	230	square millimeter	UO	UO:0000082		1.8x1.8x3.0	voxels	6800	millisecond	UO	UO:0000028	93	millisecond	UO	UO:0000028	EPI sequence									1396	Hertz/pixel	50	3	millimeter	UO	UO:0000016	111_DTI	rawData.control.LiteNIFTI	1000 Functional Connectomes Project International Neuroimaging Data-Sharing Initiative (FCP/INDI)	10.15387/fcp_indi.pro.wchsuchess	QA analysis	QA Extras DTI Control 0028307-0028316	1000 Functional Connectomes Project International Neuroimaging Data-Sharing Initiative (FCP/INDI)	10.15387/fcp_indi.pro.wchsuchess	http://dx.doi.org/10.15387/fcp_indi.pro.wchsuchess	novice
112	Magnetic Resonance Imaging	Siemens 3T TIM Trio	Siemens	3	tesla	UO	UO:0000228	diffusion tensor image	230	square millimeter	UO	UO:0000082		1.8x1.8x3.0	voxels	6800	millisecond	UO	UO:0000028	93	millisecond	UO	UO:0000028	EPI sequence									1396	Hertz/pixel	50	3	millimeter	UO	UO:0000016	112_DTI	rawData.control.LiteNIFTI	1000 Functional Connectomes Project International Neuroimaging Data-Sharing Initiative (FCP/INDI)	10.15387/fcp_indi.pro.wchsuchess	QA analysis	QA Extras DTI Control 0028307-0028316	1000 Functional Connectomes Project International Neuroimaging Data-Sharing Initiative (FCP/INDI)	10.15387/fcp_indi.pro.wchsuchess	http://dx.doi.org/10.15387/fcp_indi.pro.wchsuchess	novice
113	Magnetic Resonance Imaging	Siemens 3T TIM Trio	Siemens	3	tesla	UO	UO:0000228	diffusion tensor image	230	square millimeter	UO	UO:0000082		1.8x1.8x3.0	voxels	6800	millisecond	UO	UO:0000028	93	millisecond	UO	UO:0000028	EPI sequence									1396	Hertz/pixel	50	3	millimeter	UO	UO:0000016	113_DTI	rawData.control.LiteNIFTI	1000 Functional Connectomes Project International Neuroimaging Data-Sharing Initiative (FCP/INDI)	10.15387/fcp_indi.pro.wchsuchess	QA analysis	QA Extras DTI Control 0028307-0028316	1000 Functional Connectomes Project International Neuroimaging Data-Sharing Initiative (FCP/INDI)	10.15387/fcp_indi.pro.wchsuchess	http://dx.doi.org/10.15387/fcp_indi.pro.wchsuchess	novice
114	Magnetic Resonance Imaging	Siemens 3T TIM Trio	Siemens	3	tesla	UO	UO:0000228	diffusion tensor image	230	square millimeter	UO	UO:0000082		1.8x1.8x3.0	voxels	6800	millisecond	UO	UO:0000028	93	millisecond	UO	UO:0000028	EPI sequence									1396	Hertz/pixel	50	3	millimeter	UO	UO:0000016	114_DTI	rawData.control.LiteNIFTI	1000 Functional Connectomes Project International Neuroimaging Data-Sharing Initiative (FCP/INDI)	10.15387/fcp_indi.pro.wchsuchess	QA analysis	QA Extras DTI Control 0028307-0028316	1000 Functional Connectomes Project International Neuroimaging Data-Sharing Initiative (FCP/INDI)	10.15387/fcp_indi.pro.wchsuchess	http://dx.doi.org/10.15387/fcp_indi.pro.wchsuchess	novice
115	Magnetic Resonance Imaging	Siemens 3T TIM Trio	Siemens	3	tesla	UO	UO:0000228	diffusion tensor image	230	square millimeter	UO	UO:0000082		1.8x1.8x3.0	voxels	6800	millisecond	UO	UO:0000028	93	millisecond	UO	UO:0000028	EPI sequence									1396	Hertz/pixel	50	3	millimeter	UO	UO:0000016	115_DTI	rawData.control.LiteNIFTI	1000 Functional Connectomes Project International Neuroimaging Data-Sharing Initiative (FCP/INDI)	10.15387/fcp_indi.pro.wchsuchess	QA analysis	QA Extras DTI Control 0028307-0028316	1000 Functional Connectomes Project International Neuroimaging Data-Sharing Initiative (FCP/INDI)	10.15387/fcp_indi.pro.wchsuchess	http://dx.doi.org/10.15387/fcp_indi.pro.wchsuchess	novice
116	Magnetic Resonance Imaging	Siemens 3T TIM Trio	Siemens	3	tesla	UO	UO:0000228	diffusion tensor image	230	square millimeter	UO	UO:0000082		1.8x1.8x3.0	voxels	6800	millisecond	UO	UO:0000028	93	millisecond	UO	UO:0000028	EPI sequence									1396	Hertz/pixel	50	3	millimeter	UO	UO:0000016	116_DTI	rawData.control.LiteNIFTI	1000 Functional Connectomes Project International Neuroimaging Data-Sharing Initiative (FCP/INDI)	10.15387/fcp_indi.pro.wchsuchess	QA analysis	QA Extras DTI Control 0028307-0028316	1000 Functional Connectomes Project International Neuroimaging Data-Sharing Initiative (FCP/INDI)	10.15387/fcp_indi.pro.wchsuchess	http://dx.doi.org/10.15387/fcp_indi.pro.wchsuchess	novice
117	Magnetic Resonance Imaging	Siemens 3T TIM Trio	Siemens	3	tesla	UO	UO:0000228	diffusion tensor image	230	square millimeter	UO	UO:0000082		1.8x1.8x3.0	voxels	6800	millisecond	UO	UO:0000028	93	millisecond	UO	UO:0000028	EPI sequence									1396	Hertz/pixel	50	3	millimeter	UO	UO:0000016	117_DTI	rawData.control.LiteNIFTI	1000 Functional Connectomes Project International Neuroimaging Data-Sharing Initiative (FCP/INDI)	10.15387/fcp_indi.pro.wchsuchess	QA analysis	QA Extras DTI Control 0028307-0028316	1000 Functional Connectomes Project International Neuroimaging Data-Sharing Initiative (FCP/INDI)	10.15387/fcp_indi.pro.wchsuchess	http://dx.doi.org/10.15387/fcp_indi.pro.wchsuchess	novice
118	Magnetic Resonance Imaging	Siemens 3T TIM Trio	Siemens	3	tesla	UO	UO:0000228	diffusion tensor image	230	square millimeter	UO	UO:0000082		1.8x1.8x3.0	voxels	6800	millisecond	UO	UO:0000028	93	millisecond	UO	UO:0000028	EPI sequence									1396	Hertz/pixel	50	3	millimeter	UO	UO:0000016	118_DTI	rawData.control.LiteNIFTI	1000 Functional Connectomes Project International Neuroimaging Data-Sharing Initiative (FCP/INDI)	10.15387/fcp_indi.pro.wchsuchess	QA analysis	QA Extras DTI Control 0028307-0028316	1000 Functional Connectomes Project International Neuroimaging Data-Sharing Initiative (FCP/INDI)	10.15387/fcp_indi.pro.wchsuchess	http://dx.doi.org/10.15387/fcp_indi.pro.wchsuchess	novice
119	Magnetic Resonance Imaging	Siemens 3T TIM Trio	Siemens	3	tesla	UO	UO:0000228	diffusion tensor image	230	square millimeter	UO	UO:0000082		1.8x1.8x3.0	voxels	6800	millisecond	UO	UO:0000028	93	millisecond	UO	UO:0000028	EPI sequence									1396	Hertz/pixel	50	3	millimeter	UO	UO:0000016	119_DTI	rawData.control.LiteNIFTI	1000 Functional Connectomes Project International Neuroimaging Data-Sharing Initiative (FCP/INDI)	10.15387/fcp_indi.pro.wchsuchess	QA analysis	QA Extras DTI Control 0028307-0028316	1000 Functional Connectomes Project International Neuroimaging Data-Sharing Initiative (FCP/INDI)	10.15387/fcp_indi.pro.wchsuchess	http://dx.doi.org/10.15387/fcp_indi.pro.wchsuchess	novice
120	Magnetic Resonance Imaging	Siemens 3T TIM Trio	Siemens	3	tesla	UO	UO:0000228	diffusion tensor image	230	square millimeter	UO	UO:0000082		1.8x1.8x3.0	voxels	6800	millisecond	UO	UO:0000028	93	millisecond	UO	UO:0000028	EPI sequence									1396	Hertz/pixel	50	3	millimeter	UO	UO:0000016	120_DTI	rawData.control.LiteNIFTI	1000 Functional Connectomes Project International Neuroimaging Data-Sharing Initiative (FCP/INDI)	10.15387/fcp_indi.pro.wchsuchess	QA analysis	QA Extras DTI Control 0028307-0028316	1000 Functional Connectomes Project International Neuroimaging Data-Sharing Initiative (FCP/INDI)	10.15387/fcp_indi.pro.wchsuchess	http://dx.doi.org/10.15387/fcp_indi.pro.wchsuchess	novice
121	Magnetic Resonance Imaging	Siemens 3T TIM Trio	Siemens	3	tesla	UO	UO:0000228	diffusion tensor image	230	square millimeter	UO	UO:0000082		1.8x1.8x3.0	voxels	6800	millisecond	UO	UO:0000028	93	millisecond	UO	UO:0000028	EPI sequence									1396	Hertz/pixel	50	3	millimeter	UO	UO:0000016	121_DTI	rawData.control.LiteNIFTI	1000 Functional Connectomes Project International Neuroimaging Data-Sharing Initiative (FCP/INDI)	10.15387/fcp_indi.pro.wchsuchess	QA analysis	QA Extras DTI Control 0028317-0028325	1000 Functional Connectomes Project International Neuroimaging Data-Sharing Initiative (FCP/INDI)	10.15387/fcp_indi.pro.wchsuchess	http://dx.doi.org/10.15387/fcp_indi.pro.wchsuchess	novice
122	Magnetic Resonance Imaging	Siemens 3T TIM Trio	Siemens	3	tesla	UO	UO:0000228	diffusion tensor image	230	square millimeter	UO	UO:0000082		1.8x1.8x3.0	voxels	6800	millisecond	UO	UO:0000028	93	millisecond	UO	UO:0000028	EPI sequence									1396	Hertz/pixel	50	3	millimeter	UO	UO:0000016	122_DTI	rawData.control.LiteNIFTI	1000 Functional Connectomes Project International Neuroimaging Data-Sharing Initiative (FCP/INDI)	10.15387/fcp_indi.pro.wchsuchess	QA analysis	QA Extras DTI Control 0028317-0028325	1000 Functional Connectomes Project International Neuroimaging Data-Sharing Initiative (FCP/INDI)	10.15387/fcp_indi.pro.wchsuchess	http://dx.doi.org/10.15387/fcp_indi.pro.wchsuchess	novice
123	Magnetic Resonance Imaging	Siemens 3T TIM Trio	Siemens	3	tesla	UO	UO:0000228	diffusion tensor image	230	square millimeter	UO	UO:0000082		1.8x1.8x3.0	voxels	6800	millisecond	UO	UO:0000028	93	millisecond	UO	UO:0000028	EPI sequence									1396	Hertz/pixel	50	3	millimeter	UO	UO:0000016	123_DTI	rawData.control.LiteNIFTI	1000 Functional Connectomes Project International Neuroimaging Data-Sharing Initiative (FCP/INDI)	10.15387/fcp_indi.pro.wchsuchess	QA analysis	QA Extras DTI Control 0028317-0028325	1000 Functional Connectomes Project International Neuroimaging Data-Sharing Initiative (FCP/INDI)	10.15387/fcp_indi.pro.wchsuchess	http://dx.doi.org/10.15387/fcp_indi.pro.wchsuchess	novice
124	Magnetic Resonance Imaging	Siemens 3T TIM Trio	Siemens	3	tesla	UO	UO:0000228	diffusion tensor image	230	square millimeter	UO	UO:0000082		1.8x1.8x3.0	voxels	6800	millisecond	UO	UO:0000028	93	millisecond	UO	UO:0000028	EPI sequence									1396	Hertz/pixel	50	3	millimeter	UO	UO:0000016	124_DTI	rawData.control.LiteNIFTI	1000 Functional Connectomes Project International Neuroimaging Data-Sharing Initiative (FCP/INDI)	10.15387/fcp_indi.pro.wchsuchess	QA analysis	QA Extras DTI Control 0028317-0028325	1000 Functional Connectomes Project International Neuroimaging Data-Sharing Initiative (FCP/INDI)	10.15387/fcp_indi.pro.wchsuchess	http://dx.doi.org/10.15387/fcp_indi.pro.wchsuchess	novice
125	Magnetic Resonance Imaging	Siemens 3T TIM Trio	Siemens	3	tesla	UO	UO:0000228	diffusion tensor image	230	square millimeter	UO	UO:0000082		1.8x1.8x3.0	voxels	6800	millisecond	UO	UO:0000028	93	millisecond	UO	UO:0000028	EPI sequence									1396	Hertz/pixel	50	3	millimeter	UO	UO:0000016	125_DTI	rawData.control.LiteNIFTI	1000 Functional Connectomes Project International Neuroimaging Data-Sharing Initiative (FCP/INDI)	10.15387/fcp_indi.pro.wchsuchess	QA analysis	QA Extras DTI Control 0028317-0028325	1000 Functional Connectomes Project International Neuroimaging Data-Sharing Initiative (FCP/INDI)	10.15387/fcp_indi.pro.wchsuchess	http://dx.doi.org/10.15387/fcp_indi.pro.wchsuchess	novice
126	Magnetic Resonance Imaging	Siemens 3T TIM Trio	Siemens	3	tesla	UO	UO:0000228	diffusion tensor image	230	square millimeter	UO	UO:0000082		1.8x1.8x3.0	voxels	6800	millisecond	UO	UO:0000028	93	millisecond	UO	UO:0000028	EPI sequence									1396	Hertz/pixel	50	3	millimeter	UO	UO:0000016	126_DTI	rawData.control.LiteNIFTI	1000 Functional Connectomes Project International Neuroimaging Data-Sharing Initiative (FCP/INDI)	10.15387/fcp_indi.pro.wchsuchess	QA analysis	QA Extras DTI Control 0028317-0028325	1000 Functional Connectomes Project International Neuroimaging Data-Sharing Initiative (FCP/INDI)	10.15387/fcp_indi.pro.wchsuchess	http://dx.doi.org/10.15387/fcp_indi.pro.wchsuchess	novice
127	Magnetic Resonance Imaging	Siemens 3T TIM Trio	Siemens	3	tesla	UO	UO:0000228	diffusion tensor image	230	square millimeter	UO	UO:0000082		1.8x1.8x3.0	voxels	6800	millisecond	UO	UO:0000028	93	millisecond	UO	UO:0000028	EPI sequence									1396	Hertz/pixel	50	3	millimeter	UO	UO:0000016	127_DTI	rawData.control.LiteNIFTI	1000 Functional Connectomes Project International Neuroimaging Data-Sharing Initiative (FCP/INDI)	10.15387/fcp_indi.pro.wchsuchess	QA analysis	QA Extras DTI Control 0028317-0028325	1000 Functional Connectomes Project International Neuroimaging Data-Sharing Initiative (FCP/INDI)	10.15387/fcp_indi.pro.wchsuchess	http://dx.doi.org/10.15387/fcp_indi.pro.wchsuchess	novice
128	Magnetic Resonance Imaging	Siemens 3T TIM Trio	Siemens	3	tesla	UO	UO:0000228	diffusion tensor image	230	square millimeter	UO	UO:0000082		1.8x1.8x3.0	voxels	6800	millisecond	UO	UO:0000028	93	millisecond	UO	UO:0000028	EPI sequence									1396	Hertz/pixel	50	3	millimeter	UO	UO:0000016	128_DTI	rawData.control.LiteNIFTI	1000 Functional Connectomes Project International Neuroimaging Data-Sharing Initiative (FCP/INDI)	10.15387/fcp_indi.pro.wchsuchess	QA analysis	QA Extras DTI Control 0028317-0028325	1000 Functional Connectomes Project International Neuroimaging Data-Sharing Initiative (FCP/INDI)	10.15387/fcp_indi.pro.wchsuchess	http://dx.doi.org/10.15387/fcp_indi.pro.wchsuchess	novice
129	Magnetic Resonance Imaging	Siemens 3T TIM Trio	Siemens	3	tesla	UO	UO:0000228	diffusion tensor image	230	square millimeter	UO	UO:0000082		1.8x1.8x3.0	voxels	6800	millisecond	UO	UO:0000028	93	millisecond	UO	UO:0000028	EPI sequence									1396	Hertz/pixel	50	3	millimeter	UO	UO:0000016	129_DTI	rawData.control.LiteNIFTI	1000 Functional Connectomes Project International Neuroimaging Data-Sharing Initiative (FCP/INDI)	10.15387/fcp_indi.pro.wchsuchess	QA analysis	QA Extras DTI Control 0028317-0028325	1000 Functional Connectomes Project International Neuroimaging Data-Sharing Initiative (FCP/INDI)	10.15387/fcp_indi.pro.wchsuchess	http://dx.doi.org/10.15387/fcp_indi.pro.wchsuchess	novice
