# Supplementary material for: A multimodal MRI dataset of professional chess players
Source: Sci Data. 2015 Sep 1;2:150044. doi: 10.1038/sdata.2015.44 (PMC4556927; doi:10.1038/sdata.2015.44)
Supplement: Supplementary File 1 [file sdata201544-s2.xls]

## Sheet: SDATA-15-00011-s01
SUBJECT ID	SEX	HANDNESS	MENTAL DISORDERS	EDUCATION(YR)	WEIGHT (KG)	AGE(YR)	Raven¡¯s Progressive Matrices	LEVEL(GRAND MASTER=1; MASTER=2; LEVEL 1= 3; LEVEL 2=4; OTHERS=5.)	RATE(IN 2009)	STARTING AGE TO PLAY	STARTING AGE FOR PROFESSIONAL TRAING	PROFESSIONAL TRAINING TIME (YR)	TRAINING TIME (MONTHS PER YEAR)	TRAINING TIME(WEEKS PER MONTH)	TRAINING TIME(DAYS PER WEEK)	TRAINING TIME(HOURS PER DAY)
1	M	R	NO	15	78	33	48	2	2485	5	12	21	12	3.5	6	5.6
2	M	R	NO	12	69	32	51	1	2487	8	13	19	12	4	5	7
3	M	R	NO	15	87	21	41	2	2467	14	19	2	12	3.5	6	5
4	M	R	NO	11	75	17	46	3	2380	6	16	1	12	3.5	6	5
5	M	R	NO	16	69	22	58	2	2485	5	13	9	3	4	6	6
6	M	R	NO	15	75	33	59	3	NA	11	13	20	6.5	2	5	4.5
7	F	R	NO	16	49	28	41	2	2226	5	28	1	6	2	5	6
8	F	R	NO	16	57	33	50	2	2267	10	19	14	12	3	3	4
9	M	R	NO	9	60	16	58	3	NA	6	15	1	12	4	5	5
10	M	R	NO	11	68	17	47	2	2434	8	15	2	12	3.5	6	5
11	M	R	NO	9	70	39	50	3	2420	16	35	4	12	3	5	3.5
12	M	R	NO	9	55	15	50	5	NA	11	14	1	12	3.5	6	5
13	M	R	NO	12	50	18	NA	3	NA	8	NA	NA	2	1	5	2.5
14	M	R	NO	12	70	37	50	3	2473	7	NA	NA	6	2	2	6
15	M	R	NO	19	67	50	43	1	2388	5	13	37	12	4	3.5	2
16	F	R	NO	11	42	17	47	3	2250	10	16	1	10	3	5	7.5
17	F	R	NO	15	56	23	NA	4	NA	11	NA	NA	6	1	3	1.5
18	M	R	NO	9	102	59	36	1	2534	9	28	31	12	3.5	6	6
19	F	R	NO	16	42	26	56	2	2271	10	NA	NA	1	3	2	2
20	M	R	NO	12	100	21	36	3	2495	10	18	3	12	3.5	6	2.5
21	F	R	NO	16	58	29	58	1	2471	6	11	18	12	3.5	5	3.5
22	F	R	NO	9	49	18	53	3	2103	5.5	15	3	12	3.5	6	3.5
23	M	R	NO	12	65	24	45	2	2501	11	18	6	12	4	5	3
24	M	R	NO	15	60	30	57	2	2468	7	15	15	12	4	5	5
25	F	R	NO	12	50	39	44	2	2204	13	16	23	2	2	1	3.5
26	M	R	NO	15	65	35	53	1	2560	7	NA	NA	NA	NA	NA	1
27	M	R	NO	16	85	41	NA	3	NA	9	NA	NA	<1	<1	<1	<1
28	F	R	NO	15	60	39	54	2	2232	8	12	27	3	2	5	5.5
29	M	R	NO	15	60	21	44	1	2624	7	17	4	6	3.5	6	2
