# Supplementary material for: A multimodal MRI dataset of professional chess players
Source: Sci Data. 2015 Sep 1;2:150044. doi: 10.1038/sdata.2015.44 (PMC4556927; doi:10.1038/sdata.2015.44)
Supplement: Supplementary File 2 [file sdata201544-s3.xls]

## Sheet: SDATA-15-00011-s02
SUBJECT ID	SEX	HANDNESS	MENTAL DISORDERS	EDUCATION(YR)	AGE(YR)	LEVEL(PLAY OFTEN=1; USED TO PLAY=2; ONLY KNOW RULES = 3; DON'T KNOW RULES AND NEVER PLAYED =4.)
101	M	R	NO	16	24	3
102	F	R	NO	11	17	2
103	F	R	NO	15	25	3
104	M	R	NO	10	17	2
105	M	R	NO	16	24	3
106	M	R	NO	NA	37	3
107	F	R	NO	16	23	3
108	M	R	NO	10	18	2
109	M	R	NO	10	18	2
110	F	R	NO	16	23	4
111	M	R	NO	14	20	2
112	F	R	NO	9	38	4
113	M	R	NO	12	22	3
114	M	R	NO	12	43	1
115	M	R	NO	15	36	1
116	M	R	NO	22	30	2
117	M	R	NO	9	36	3
118	F	R	NO	16	24	3
119	F	R	NO	9	18	3
120	F	R	NO	12	27	4
121	M	R	NO	NA	35	2
122	F	R	NO	16	24	2
123	F	R	NO	16	24	3
124	F	R	NO	16	23	2
125	M	R	NO	16	24	2
126	F	R	NO	14	20	2
127	F	R	NO	16	24	4
128	F	R	NO	16	28	4
129	F	R	NO	16	25	3
