# Supplementary material for: A multimodal MRI dataset of professional chess players
Source: Sci Data. 2015 Sep 1;2:150044. doi: 10.1038/sdata.2015.44 (PMC4556927; doi:10.1038/sdata.2015.44)
Supplement: Supplementary File 6 [file sdata201544-s7.xls]

## Sheet: SDATA-15-00011-s06
ID_CHESS_Descripor	ID_CHESS_FCP/INDI	ID_CTRL_Descripor	ID_CTRL_FCP/INDI
1	28197	101	28297
2	28198	102	28298
3	28199	103	28299
4	28200	104	28300
5	28201	105	28301
6	28202	106	28302
7	28203	107	28303
8	28204	108	28304
9	28205	109	28305
10	28206	110	28306
11	28207	111	28307
12	28208	112	28308
13	28209	113	28309
14	28210	114	28310
15	28211	115	28311
16	28212	116	28312
17	28213	117	28313
18	28214	118	28314
19	28215	119	28315
20	28216	120	28316
21	28217	121	28317
22	28218	122	28318
23	28219	123	28319
24	28220	124	28320
25	28221	125	28321
26	28222	126	28322
27	28223	127	28323
28	28224	128	28324
29	28225	129	28325
